# Supplementary material for: 2,6-Diisopropyl­anilinium chloride
Source: Acta Crystallogr Sect E Struct Rep Online. 2008 Jul 12;64(Pt 8):o1480. doi: 10.1107/S160053680801790X (PMC2962110; doi:10.1107/S160053680801790X)
Supplement: Supplementary file 1 [file e-64-o1480-sup1.cif]

##############################################################################
###                                                                        ###
###        Electronic paper (Acta Crystallographica Section E)             ###
###                                                                        ###
##############################################################################
#                                                                            #
# This CIF contains the data in a paper accepted for publication in Acta     #
# Crystallographica Section E. It conforms to the requirements of Notes      #
# for Authors for Section E, and has been peer reviewed under the auspices   #
# of the IUCr Commission on Journals.                                        #
#                                                                            #
# Full details of the Crystallographic Information File format               #
# are given in the paper "The Crystallographic Information File (CIF):       #
# a New Standard Archive File for Crystallography" by S. R. Hall, F. H.      #
# Allen and I. D. Brown [Acta Cryst. (1991), A47, 655-685].                  #
#                                                                            #
# The current version of the core CIF dictionary is obtainable from          #
# ftp://ftp.iucr.org/pub/cif_core.dic. The current version number is 2.4.    #
#                                                                            #
# Software is freely available for graphical display of the structure(s) in  #
# this CIF.  For information consult the CIF home page http://www.iucr.org/  #
# cif/home.html                                                              #
#                                                                            #
# This file may be used for bona fide research purposes within the           #
# scientific community so long as proper attribution is given to the journal # 
# article from which it was obtained.                                        #
#                                                                            #
##############################################################################
                                             
data_I
_audit_creation_method     SHELXL97
_chemical_name_systematic
;
2,6-Diisopropylanilinium chloride
;
_chemical_name_common     ?
_chemical_formula_moiety     'C12 H20 N +, Cl -'
_chemical_formula_sum     'C12 H20 Cl N'
_chemical_formula_iupac     'C12 H20 N +, Cl -'
_chemical_formula_weight     213.74
_chemical_melting_point     ?
_symmetry_cell_setting     orthorhombic
_symmetry_space_group_name_H-M     'P b c n'
_symmetry_space_group_name_Hall     '-P 2n 2ab'
loop_
    _symmetry_equiv_pos_as_xyz
    'x, y, z'
    '-x+1/2, -y+1/2, z+1/2'
    '-x, y, -z+1/2'
    'x+1/2, -y+1/2, -z'
    '-x, -y, -z'
    'x-1/2, y-1/2, -z-1/2'
    'x, -y, z-1/2'
    '-x-1/2, y-1/2, z'
_cell_length_a     13.0390(3)
_cell_length_b     21.0436(4)
_cell_length_c     8.9968(2)
_cell_angle_alpha     90.00
_cell_angle_beta     90.00
_cell_angle_gamma     90.00
_cell_volume     2468.61(9)
_cell_formula_units_Z     8
_cell_measurement_reflns_used     9259
_cell_measurement_theta_min     3.99
_cell_measurement_theta_max     70.76
_cell_measurement_temperature     173(2)
_exptl_crystal_description     prism
_exptl_crystal_colour     colourless
_exptl_crystal_size_max     0.36
_exptl_crystal_size_mid     0.23
_exptl_crystal_size_min     0.21
_exptl_crystal_density_diffrn     1.150
_exptl_crystal_density_meas     ?
_exptl_crystal_density_method     'not measured'
_exptl_crystal_F_000     928
_exptl_absorpt_coefficient_mu     2.432
_exptl_absorpt_correction_type     multi-scan
_exptl_absorpt_process_details     '(SADABS; Sheldrick, 2002)'
_exptl_absorpt_correction_T_min     0.451
_exptl_absorpt_correction_T_max     0.597
_exptl_special_details
;
;
_diffrn_ambient_temperature     173(2)
_diffrn_radiation_type     CuK\a
_diffrn_radiation_wavelength     1.54178
_diffrn_radiation_source     'Rotating Anode'
_diffrn_radiation_monochromator     'Montel Multilayer Optics'
_diffrn_measurement_device_type     'Bruker SMART APEXII CCD'
_diffrn_measurement_method     '\f and \w'
_diffrn_detector_area_resol_mean     ?
_diffrn_reflns_number     23541
_diffrn_reflns_av_R_equivalents     0.0282
_diffrn_reflns_av_sigmaI/netI     0.0133
_diffrn_reflns_theta_min     3.99
_diffrn_reflns_theta_max     71.73
_diffrn_reflns_theta_full     71.73
_diffrn_measured_fraction_theta_max     0.969
_diffrn_measured_fraction_theta_full     0.969
_diffrn_reflns_limit_h_min     -15
_diffrn_reflns_limit_h_max     15
_diffrn_reflns_limit_k_min     -25
_diffrn_reflns_limit_k_max     20
_diffrn_reflns_limit_l_min     -10
_diffrn_reflns_limit_l_max     9
_diffrn_standards_number     0
_diffrn_standards_interval_count     0
_diffrn_standards_interval_time     0
_diffrn_standards_decay_%     0
_refine_special_details
;
;
_reflns_number_total     2343
_reflns_number_gt     2248
_reflns_threshold_expression     I>2\s(I)
_refine_ls_structure_factor_coef     Fsqd
_refine_ls_matrix_type     full
_refine_ls_R_factor_all     0.0377
_refine_ls_R_factor_gt     0.0369
_refine_ls_wR_factor_gt     0.1105
_refine_ls_wR_factor_ref     0.1119
_refine_ls_goodness_of_fit_ref     0.998
_refine_ls_restrained_S_all     0.998
_refine_ls_number_reflns     2343
_refine_ls_number_parameters     144
_refine_ls_number_restraints     0
_refine_ls_hydrogen_treatment     mixed
_refine_ls_weighting_scheme     calc
_refine_ls_weighting_details
         'calc w=1/[\s^2^(Fo^2^)+(0.0758P)^2^+1.0624P] where P=(Fo^2^+2Fc^2^)/3'
_atom_sites_solution_hydrogens     geom
_atom_sites_solution_primary     direct
_atom_sites_solution_secondary     difmap
_refine_ls_shift/su_max     0.029
_refine_ls_shift/su_mean     0.005
_refine_diff_density_max     0.346
_refine_diff_density_min     -0.210
_refine_ls_extinction_method     none
_refine_ls_extinction_coef     ?
loop_
    _atom_type_symbol
    _atom_type_description
    _atom_type_scat_dispersion_real
    _atom_type_scat_dispersion_imag
    _atom_type_scat_source
    'C' 'C' 0.0181 0.0091
                         'International Tables Vol C Tables 4.2.6.8 and 6.1.1.4'
    'H' 'H' 0.0000 0.0000
                         'International Tables Vol C Tables 4.2.6.8 and 6.1.1.4'
    'N' 'N' 0.0311 0.0180
                         'International Tables Vol C Tables 4.2.6.8 and 6.1.1.4'
    'Cl' 'Cl' 0.3639 0.7018
                         'International Tables Vol C Tables 4.2.6.8 and 6.1.1.4'
_computing_data_collection     'SMART (Bruker, 2006'
_computing_cell_refinement     'SAINT (Bruker, 2006)'
_computing_data_reduction     'SAINT (Bruker, 2006)'
_computing_structure_solution     'SHELXS97 (Sheldrick, 2008)'
_computing_structure_refinement     'SHELXL97 (Sheldrick, 2008)'
_computing_molecular_graphics     'SHELXTL (Sheldrick, 2008)'
_computing_publication_material     'SHELXTL (Sheldrick, 2008)'
loop_
    _atom_site_type_symbol
    _atom_site_label
    _atom_site_fract_x
    _atom_site_fract_y
    _atom_site_fract_z
    _atom_site_U_iso_or_equiv
    _atom_site_adp_type
    _atom_site_calc_flag
    _atom_site_refinement_flags
    _atom_site_occupancy
    _atom_site_disorder_assembly
    _atom_site_disorder_group
    C C1 0.79245(10) 0.88741(6) 0.98360(14) 0.0207(3) Uani d . 1 . .
    C C2 0.77502(10) 0.84000(6) 1.08919(15) 0.0238(3) Uani d . 1 . .
    C C3 0.67345(11) 0.82064(6) 1.11109(16) 0.0276(3) Uani d . 1 . .
    H H3 0.6592 0.7891 1.1806 0.080 Uiso calc R 1 . .
    C C4 0.59411(11) 0.84748(7) 1.03134(17) 0.0296(3) Uani d . 1 . .
    H H4 0.5271 0.8341 1.0476 0.080 Uiso calc R 1 . .
    C C5 0.61414(10) 0.89426(7) 0.92708(16) 0.0276(3) Uani d . 1 . .
    H H5 0.5601 0.9119 0.8738 0.080 Uiso calc R 1 . .
    C C6 0.71389(11) 0.91548(6) 0.90040(15) 0.0229(3) Uani d . 1 . .
    C C7 0.73500(11) 0.96575(6) 0.78298(16) 0.0250(3) Uani d . 1 . .
    H H7 0.7931 0.9913 0.8179 0.080 Uiso calc R 1 . .
    C C8 0.64526(13) 1.01091(8) 0.75817(17) 0.0356(4) Uani d . 1 . .
    H H8A 0.5916 0.9891 0.7059 0.080 Uiso calc R 1 . .
    H H8B 0.6678 1.0467 0.7005 0.080 Uiso calc R 1 . .
    H H8C 0.6199 1.0254 0.8524 0.080 Uiso calc R 1 . .
    C C9 0.76786(13) 0.93367(8) 0.63763(16) 0.0357(4) Uani d . 1 . .
    H H9A 0.8242 0.9054 0.6568 0.080 Uiso calc R 1 . .
    H H9B 0.7887 0.9655 0.5674 0.080 Uiso calc R 1 . .
    H H9C 0.7113 0.9100 0.5977 0.080 Uiso calc R 1 . .
    C C10 0.85921(11) 0.80846(6) 1.17924(16) 0.0276(3) Uani d . 1 . .
    H H10 0.9249 0.8271 1.1493 0.080 Uiso calc R 1 . .
    C C11 0.84443(14) 0.82083(9) 1.34518(18) 0.0418(4) Uani d . 1 . .
    H H11A 0.8456 0.8658 1.3635 0.080 Uiso calc R 1 . .
    H H11B 0.8987 0.8008 1.3999 0.080 Uiso calc R 1 . .
    H H11C 0.7797 0.8037 1.3764 0.080 Uiso calc R 1 . .
    C C12 0.86270(15) 0.73722(8) 1.1448(2) 0.0491(5) Uani d . 1 . .
    H H12A 0.7992 0.7179 1.1742 0.080 Uiso calc R 1 . .
    H H12B 0.9182 0.7180 1.1985 0.080 Uiso calc R 1 . .
    H H12C 0.8729 0.7311 1.0401 0.080 Uiso calc R 1 . .
    N N13 0.89957(8) 0.90795(6) 0.95727(13) 0.0218(3) Uani d . 1 . .
    H H13X 0.9045(14) 0.9424(9) 0.899(2) 0.034(5) Uiso d . 1 . .
    H H13Y 0.9357(15) 0.8761(9) 0.908(2) 0.036(4) Uiso d . 1 . .
    H H13Z 0.9318(14) 0.9187(8) 1.045(2) 0.030(4) Uiso d . 1 . .
    Cl Cl1X 1.0000 0.97357(2) 1.2500 0.02472(17) Uani d S 1 . .
    Cl Cl1Y 1.0000 0.80980(2) 0.7500 0.03006(18) Uani d S 1 . .
loop_
    _atom_site_aniso_label
    _atom_site_aniso_U_11
    _atom_site_aniso_U_22
    _atom_site_aniso_U_33
    _atom_site_aniso_U_12
    _atom_site_aniso_U_13
    _atom_site_aniso_U_23
    C1 0.0213(6) 0.0208(6) 0.0200(6) -0.0023(4) 0.0011(5) -0.0029(5)
    C2 0.0270(7) 0.0224(6) 0.0221(7) -0.0008(5) 0.0012(5) -0.0014(5)
    C3 0.0306(7) 0.0243(6) 0.0279(7) -0.0061(5) 0.0033(6) 0.0016(5)
    C4 0.0244(7) 0.0315(7) 0.0329(8) -0.0085(5) 0.0015(6) -0.0022(6)
    C5 0.0238(7) 0.0307(7) 0.0282(7) -0.0025(5) -0.0039(5) -0.0015(6)
    C6 0.0255(7) 0.0229(6) 0.0204(7) -0.0018(5) -0.0013(5) -0.0023(5)
    C7 0.0247(7) 0.0267(7) 0.0237(6) -0.0012(5) -0.0028(5) 0.0032(5)
    C8 0.0318(8) 0.0357(8) 0.0392(9) 0.0041(7) -0.0018(6) 0.0106(6)
    C9 0.0462(9) 0.0374(8) 0.0235(7) -0.0010(7) 0.0013(6) 0.0029(6)
    C10 0.0296(7) 0.0275(7) 0.0258(7) -0.0001(5) -0.0005(6) 0.0059(5)
    C11 0.0436(9) 0.0560(10) 0.0259(8) -0.0009(7) -0.0025(7) 0.0044(7)
    C12 0.0539(11) 0.0319(8) 0.0614(12) 0.0133(7) -0.0163(9) -0.0029(8)
    N13 0.0217(6) 0.0230(6) 0.0208(6) -0.0015(4) 0.0001(4) 0.0008(5)
    Cl1X 0.0248(3) 0.0249(3) 0.0244(3) 0.000 -0.00197(15) 0.000
    Cl1Y 0.0339(3) 0.0247(3) 0.0315(3) 0.000 0.00491(17) 0.000
_geom_special_details
;
;
loop_
    _geom_bond_atom_site_label_1
    _geom_bond_atom_site_label_2
    _geom_bond_site_symmetry_2
    _geom_bond_distance
    _geom_bond_publ_flag
    C1 C2 . 1.3962(18) ?
    C1 C6 . 1.3994(19) ?
    C1 N13 . 1.4812(16) ?
    C2 C3 . 1.3996(19) ?
    C2 C10 . 1.5171(19) ?
    C3 C4 . 1.380(2) ?
    C3 H3 . 0.9300 ?
    C4 C5 . 1.385(2) ?
    C4 H4 . 0.9300 ?
    C5 C6 . 1.3959(19) ?
    C5 H5 . 0.9300 ?
    C6 C7 . 1.5202(19) ?
    C7 C8 . 1.524(2) ?
    C7 C9 . 1.533(2) ?
    C7 H7 . 0.9800 ?
    C8 H8A . 0.9600 ?
    C8 H8B . 0.9600 ?
    C8 H8C . 0.9600 ?
    C9 H9A . 0.9600 ?
    C9 H9B . 0.9600 ?
    C9 H9C . 0.9600 ?
    C10 C11 . 1.528(2) ?
    C10 C12 . 1.532(2) ?
    C10 H10 . 0.9800 ?
    C11 H11A . 0.9600 ?
    C11 H11B . 0.9600 ?
    C11 H11C . 0.9600 ?
    C12 H12A . 0.9600 ?
    C12 H12B . 0.9600 ?
    C12 H12C . 0.9600 ?
    N13 H13X . 0.90(2) ?
    N13 H13Y . 0.93(2) ?
    N13 H13Z . 0.921(19) ?
loop_
    _geom_angle_atom_site_label_1
    _geom_angle_atom_site_label_2
    _geom_angle_atom_site_label_3
    _geom_angle_site_symmetry_1
    _geom_angle_site_symmetry_3
    _geom_angle
    _geom_angle_publ_flag
    C2 C1 C6 . . 123.12(12) ?
    C2 C1 N13 . . 118.08(11) ?
    C6 C1 N13 . . 118.79(11) ?
    C1 C2 C3 . . 117.24(12) ?
    C1 C2 C10 . . 123.93(12) ?
    C3 C2 C10 . . 118.83(12) ?
    C4 C3 C2 . . 121.14(13) ?
    C4 C3 H3 . . 119.4 ?
    C2 C3 H3 . . 119.4 ?
    C3 C4 C5 . . 120.12(13) ?
    C3 C4 H4 . . 119.9 ?
    C5 C4 H4 . . 119.9 ?
    C4 C5 C6 . . 121.31(13) ?
    C4 C5 H5 . . 119.3 ?
    C6 C5 H5 . . 119.3 ?
    C5 C6 C1 . . 117.07(12) ?
    C5 C6 C7 . . 120.72(12) ?
    C1 C6 C7 . . 122.20(12) ?
    C6 C7 C8 . . 113.37(12) ?
    C6 C7 C9 . . 109.69(11) ?
    C8 C7 C9 . . 111.36(12) ?
    C6 C7 H7 . . 107.4 ?
    C8 C7 H7 . . 107.4 ?
    C9 C7 H7 . . 107.4 ?
    C7 C8 H8A . . 109.5 ?
    C7 C8 H8B . . 109.5 ?
    H8A C8 H8B . . 109.5 ?
    C7 C8 H8C . . 109.5 ?
    H8A C8 H8C . . 109.5 ?
    H8B C8 H8C . . 109.5 ?
    C7 C9 H9A . . 109.5 ?
    C7 C9 H9B . . 109.5 ?
    H9A C9 H9B . . 109.5 ?
    C7 C9 H9C . . 109.5 ?
    H9A C9 H9C . . 109.5 ?
    H9B C9 H9C . . 109.5 ?
    C2 C10 C11 . . 110.86(12) ?
    C2 C10 C12 . . 109.97(12) ?
    C11 C10 C12 . . 111.61(14) ?
    C2 C10 H10 . . 108.1 ?
    C11 C10 H10 . . 108.1 ?
    C12 C10 H10 . . 108.1 ?
    C10 C11 H11A . . 109.5 ?
    C10 C11 H11B . . 109.5 ?
    H11A C11 H11B . . 109.5 ?
    C10 C11 H11C . . 109.5 ?
    H11A C11 H11C . . 109.5 ?
    H11B C11 H11C . . 109.5 ?
    C10 C12 H12A . . 109.5 ?
    C10 C12 H12B . . 109.5 ?
    H12A C12 H12B . . 109.5 ?
    C10 C12 H12C . . 109.5 ?
    H12A C12 H12C . . 109.5 ?
    H12B C12 H12C . . 109.5 ?
    C1 N13 H13X . . 113.4(11) ?
    C1 N13 H13Y . . 110.0(12) ?
    H13X N13 H13Y . . 105.1(16) ?
    C1 N13 H13Z . . 111.5(11) ?
    H13X N13 H13Z . . 105.7(15) ?
    H13Y N13 H13Z . . 110.9(16) ?
loop_
    _geom_torsion_atom_site_label_1
    _geom_torsion_atom_site_label_2
    _geom_torsion_atom_site_label_3
    _geom_torsion_atom_site_label_4
    _geom_torsion_site_symmetry_1
    _geom_torsion_site_symmetry_2
    _geom_torsion_site_symmetry_3
    _geom_torsion_site_symmetry_4
    _geom_torsion
    _geom_torsion_publ_flag
    C6 C1 C2 C3 . . . . -0.23(19) ?
    N13 C1 C2 C3 . . . . -179.18(11) ?
    C6 C1 C2 C10 . . . . 179.28(12) ?
    N13 C1 C2 C10 . . . . 0.33(19) ?
    C1 C2 C3 C4 . . . . 0.0(2) ?
    C10 C2 C3 C4 . . . . -179.55(13) ?
    C2 C3 C4 C5 . . . . 0.2(2) ?
    C3 C4 C5 C6 . . . . -0.2(2) ?
    C4 C5 C6 C1 . . . . 0.0(2) ?
    C4 C5 C6 C7 . . . . 178.53(13) ?
    C2 C1 C6 C5 . . . . 0.25(19) ?
    N13 C1 C6 C5 . . . . 179.19(11) ?
    C2 C1 C6 C7 . . . . -178.28(12) ?
    N13 C1 C6 C7 . . . . 0.66(18) ?
    C5 C6 C7 C8 . . . . 28.51(18) ?
    C1 C6 C7 C8 . . . . -153.01(13) ?
    C5 C6 C7 C9 . . . . -96.67(15) ?
    C1 C6 C7 C9 . . . . 81.80(16) ?
    C1 C2 C10 C11 . . . . 118.08(15) ?
    C3 C2 C10 C11 . . . . -62.42(16) ?
    C1 C2 C10 C12 . . . . -118.01(16) ?
    C3 C2 C10 C12 . . . . 61.49(18) ?
loop_
    _geom_hbond_atom_site_label_D
    _geom_hbond_atom_site_label_H
    _geom_hbond_atom_site_label_A
    _geom_hbond_site_symmetry_A
    _geom_hbond_distance_DH
    _geom_hbond_distance_HA
    _geom_hbond_distance_DA
    _geom_hbond_angle_DHA
    _geom_hbond_publ_flag
    N13 H13X Cl1X 5_777 0.90(2) 2.54(2) 3.3777(12) 154.7(15) yes
    N13 H13Y Cl1Y 1_555 0.93(2) 2.16(2) 3.0753(12) 167.2(16) yes
    N13 H13Z Cl1X 1_555 0.921(19) 2.352(19) 3.2493(12) 164.8(14) yes
data_global
_journal_date_recd_electronic     2008-04-07
_journal_date_accepted     2008-06-12
_journal_name_full     'Acta Crystallographica, Section E'
_journal_year     2008
_journal_volume     64
_journal_issue      8
_journal_page_first     o1480
_journal_page_last     o1480
_journal_paper_category     QO
_journal_coeditor_code     BH2172
_publ_contact_author_name     'Ivan J. Samardjiev'
_publ_contact_author_address
;
Pharmaceutical Sciences
Pfizer Global R&D
Eastern Point Road
Groton, CT
06340
USA
;
_publ_contact_author_email     ivan.j.samardjiev@pfizer.com
_publ_contact_author_fax          .186E-304
_publ_contact_author_phone          .186E-304
_publ_section_title
;
2,6-Diisopropylanilinium chloride
;
loop_
    _publ_author_name
    _publ_author_address
    "Samardjiev, Ivan"
;
Pharmaceutical Sciences
Pfizer Global R&D
Eastern Point Road
Groton, CT 06340
USA
;
    "Samas, Brian"
;
Pharmaceutical Sciences
Pfizer Global R&D
Eastern Point Road
Groton, CT 06340
USA
;
