# Supplementary material for: 2,6-Diisopropyl­anilinium chloride
Source: Acta Crystallogr Sect E Struct Rep Online. 2008 Jul 12;64(Pt 8):o1480. doi: 10.1107/S160053680801790X (PMC2962110; doi:10.1107/S160053680801790X)
Supplement: Supplementary file 2 [file e-64-o1480-Isup2.hkl]

# 
# h,k,l, Fc-squared, Fo-squared, sigma(Fo-squared) and status flag 
# 
data_I
_shelx_title ' BH2172 Revised' 
_shelx_refln_list_code          4 
_shelx_F_calc_maximum      205.55 
_exptl_crystal_F_000       928.00 
_reflns_d_resolution_high  0.8118 
 
loop_ 
 _symmetry_equiv_pos_as_xyz 
 'x, y, z' 
 '-x+1/2, -y+1/2, z+1/2' 
 '-x, y, -z+1/2' 
 'x+1/2, -y+1/2, -z' 
 '-x, -y, -z' 
 'x-1/2, y-1/2, -z-1/2' 
 'x, -y, z-1/2' 
 '-x-1/2, y-1/2, z' 
 
_cell_length_a    13.0390 
_cell_length_b    21.0436 
_cell_length_c     8.9968 
_cell_angle_alpha  90.000 
_cell_angle_beta   90.000 
_cell_angle_gamma  90.000 
 
_shelx_F_squared_multiplier     1.000 
 
loop_ 
 _refln_index_h 
 _refln_index_k 
 _refln_index_l 
 _refln_F_squared_calc 
 _refln_F_squared_meas 
 _refln_F_squared_sigma 
 _refln_observed_status 
   2   0   0    11631.21    11194.17    239.29 o 
   4   0   0       32.10       24.69      3.01 o 
   6   0   0     1814.88     1669.74     34.05 o 
  12   0   0     1040.86     1032.87     21.53 o 
  14   0   0     1871.60     2000.96     39.71 o 
   1   1   0     4514.02     4376.44     87.91 o 
   3   1   0     9565.53     9853.30    183.20 o 
   5   1   0     5775.17     6333.72    128.29 o 
   7   1   0      514.39      455.61     13.51 o 
  11   1   0     1262.88     1200.32     17.49 o 
  13   1   0      554.19      556.33      8.65 o 
  15   1   0      420.00      457.56      6.05 o 
   0   2   0      802.67      759.34     23.64 o 
   2   2   0     1142.48     1196.45     18.36 o 
   4   2   0     7783.38     8421.13    247.25 o 
   6   2   0     2468.27     2788.39     49.83 o 
   8   2   0      378.03      365.58     11.74 o 
  12   2   0        6.99        8.44      1.00 o 
  14   2   0       16.87       19.26      1.02 o 
   1   3   0     1011.78     1027.08     14.58 o 
   3   3   0     5408.59     5861.57     97.70 o 
   5   3   0      864.10      898.83     13.25 o 
   7   3   0      182.91      124.32      3.79 o 
   9   3   0       44.48       39.29      4.62 o 
  11   3   0     2431.49     2220.17     36.49 o 
  13   3   0      544.18      551.20      7.59 o 
  15   3   0       25.70       35.95      1.22 o 
   0   4   0     1168.46     1017.55     22.20 o 
   2   4   0     2771.38     3241.76     54.17 o 
   4   4   0      730.09      649.30      9.00 o 
   6   4   0     6857.94     7009.64    106.61 o 
   8   4   0     2321.63     2282.27     46.37 o 
  10   4   0     1045.12      964.33     17.76 o 
  12   4   0      681.70      670.59     10.16 o 
  14   4   0      496.01      503.45      6.76 o 
   1   5   0     3168.70     3750.63     51.68 o 
   3   5   0    10901.60    10924.34    220.45 o 
   5   5   0     4655.40     4720.34     61.22 o 
   7   5   0     4790.29     4707.92     79.04 o 
   9   5   0     2148.93     2149.13     57.39 o 
  11   5   0      283.82      243.65      4.94 o 
  13   5   0      584.96      596.14      8.05 o 
  15   5   0      894.19      990.00     16.01 o 
   0   6   0     5430.04     6264.18    133.89 o 
   2   6   0     2757.76     3035.61     40.65 o 
   4   6   0     1082.27     1089.15     14.50 o 
   6   6   0     8504.98     8562.61    110.98 o 
   8   6   0      686.64      632.74     14.08 o 
  10   6   0       93.97       61.54      1.98 o 
  12   6   0     2281.54     2153.13     30.20 o 
  14   6   0      446.43      483.75      7.38 o 
   1   7   0     2508.82     2434.91     27.08 o 
   3   7   0        5.45       12.58      0.81 o 
   5   7   0     4039.75     4899.63     59.53 o 
   7   7   0      503.89      695.77     10.62 o 
   9   7   0        6.42        9.30      1.50 o 
  11   7   0      154.00      178.95      3.26 o 
  13   7   0       34.90       30.06      1.72 o 
  15   7   0       97.56       99.68      2.14 o 
   0   8   0     6546.18     6878.99    103.69 o 
   2   8   0      119.13      150.58      2.10 o 
   4   8   0     3179.10     3326.60     51.34 o 
   6   8   0      971.49     1050.78     14.32 o 
   8   8   0      207.31      196.69      6.22 o 
  10   8   0        2.80       12.69      0.95 o 
  12   8   0      839.65      853.27     14.68 o 
  14   8   0       19.33       24.72      1.04 o 
   1   9   0      811.18      896.38      9.94 o 
   3   9   0      722.01      719.46      9.16 o 
   5   9   0       55.25      102.87      1.97 o 
   7   9   0     1271.52     1228.64     18.13 o 
   9   9   0      107.79       83.13      2.03 o 
  11   9   0     1091.10      949.74     17.23 o 
  13   9   0      222.52      212.25      3.81 o 
   0  10   0     6958.13     7107.00    106.76 o 
   2  10   0      864.56      825.81      9.88 o 
   4  10   0      814.57     1034.50     14.52 o 
   6  10   0     2280.18     2406.70     29.81 o 
   8  10   0      224.12      163.58      4.38 o 
  10  10   0      641.41      616.57     10.08 o 
  12  10   0       36.06       30.99      1.46 o 
  14  10   0      151.34      154.63      2.40 o 
   1  11   0     2694.51     2833.30     32.48 o 
   3  11   0       65.29       42.83      2.45 o 
   5  11   0      412.37      459.91      6.04 o 
   7  11   0      593.59      619.33      7.80 o 
   9  11   0      396.88      361.63      4.60 o 
  11  11   0       50.55       62.06      1.70 o 
  13  11   0      299.86      306.23      3.93 o 
   0  12   0     2407.22     2869.73     43.96 o 
   2  12   0      931.27      882.76     10.64 o 
   4  12   0     2091.05     1899.50     24.10 o 
   6  12   0      348.09      358.63      4.62 o 
   8  12   0      105.41      120.56      1.92 o 
  10  12   0       14.23        9.47      0.78 o 
  12  12   0       76.58       85.92      1.62 o 
  14  12   0       33.23       32.87      2.24 o 
   1  13   0     6227.34     6404.34     87.43 o 
   3  13   0      267.33      244.22      3.69 o 
   5  13   0     1295.02     1251.75     14.00 o 
   7  13   0     2973.49     2611.43     22.24 o 
   9  13   0      440.33      437.24      4.86 o 
  11  13   0      499.08      478.48      6.44 o 
  13  13   0      422.56      441.38      9.34 o 
   0  14   0     6735.97     6883.62    119.10 o 
   2  14   0      242.21      227.48      3.36 o 
   4  14   0      204.82      188.85      2.76 o 
   6  14   0     2109.49     1974.17     16.23 o 
   8  14   0      937.51      904.15      8.60 o 
  10  14   0      434.54      376.63      6.40 o 
  12  14   0      183.09      214.12      3.71 o 
   1  15   0       68.58       71.16      1.56 o 
   3  15   0      459.84      423.17      5.65 o 
   5  15   0       78.74       76.03      1.30 o 
   7  15   0       51.39       56.76      1.17 o 
   9  15   0        0.48        1.40      0.52 o 
  11  15   0      278.03      287.57      5.47 o 
  13  15   0        2.77        3.72      0.61 o 
   0  16   0      180.02      239.60      5.41 o 
   2  16   0        0.02       -0.02      0.52 o 
   4  16   0      147.41      138.10      2.04 o 
   6  16   0     2091.62     1988.24     16.65 o 
   8  16   0       37.10       33.80      1.03 o 
  10  16   0      644.79      630.25      8.53 o 
  12  16   0       11.19       17.11      1.39 o 
   1  17   0      839.86      699.40      6.39 o 
   3  17   0      303.05      308.89      3.21 o 
   5  17   0       71.68       63.91      1.19 o 
   7  17   0     2480.07     2424.21     22.33 o 
   9  17   0        1.86        1.07      0.66 o 
  11  17   0      501.81      529.01     10.82 o 
   0  18   0     2003.60     1664.99     19.43 o 
   2  18   0     2156.40     2073.67     17.73 o 
   4  18   0     1322.56     1179.26     10.41 o 
   6  18   0     1005.25      982.02     10.63 o 
   8  18   0     1259.62     1292.02     15.73 o 
  10  18   0      497.61      514.09      6.89 o 
   1  19   0     1942.17     1883.95     15.49 o 
   3  19   0     2312.74     2153.27     19.41 o 
   5  19   0       19.32       24.75      0.86 o 
   7  19   0     2768.79     2825.85     33.19 o 
   9  19   0      377.81      392.12      5.41 o 
   0  20   0       72.46       70.59      1.85 o 
   2  20   0       17.00       13.82      0.67 o 
   4  20   0      978.66      937.24      9.37 o 
   6  20   0      842.68      851.82     10.68 o 
   8  20   0        3.39        3.86      0.82 o 
   1  21   0        4.17        5.33      0.68 o 
   3  21   0       50.93       44.28      1.50 o 
   5  21   0      250.85      232.68      3.33 o 
   7  21   0      167.85      179.80      3.94 o 
   9  21   0       40.53       39.47      2.65 o 
   0  22   0       71.45       55.32      4.03 o 
   2  22   0        3.06        4.30      0.67 o 
   4  22   0      745.88      783.21      9.64 o 
   6  22   0       58.35       60.78      1.89 o 
   8  22   0      142.32      141.29      5.30 o 
   1  23   0      225.02      232.53      3.43 o 
   3  23   0      211.99      221.69      3.24 o 
   5  23   0     3274.49     3341.66     54.18 o 
   7  23   0       30.88       27.93      2.24 o 
   0  24   0     1126.30     1164.69     19.58 o 
   2  24   0      772.37      801.75     10.61 o 
   4  24   0       31.02       31.53      1.20 o 
   6  24   0      694.98      763.58     22.00 o 
   1  25   0       64.82       76.51      1.43 o 
   3  25   0       81.15       75.31      1.97 o 
   1   1   1      190.67      177.14      2.01 o 
   2   1   1      174.07      248.03      3.16 o 
   3   1   1    12132.08    12075.65    147.76 o 
   4   1   1        1.03        1.15      0.56 o 
   5   1   1     1792.45     1885.79     18.74 o 
   6   1   1       20.70       36.14      0.98 o 
   7   1   1       19.85       37.93      1.54 o 
   8   1   1      140.70      180.92      5.44 o 
   9   1   1       99.16       99.54      6.82 o 
  11   1   1     1900.23     1802.04     19.50 o 
  12   1   1      159.92      165.48      2.91 o 
  13   1   1        2.79        4.68      0.55 o 
  14   1   1       53.42       59.01      1.10 o 
  15   1   1        3.21        2.53      0.49 o 
   0   2   1      375.05      365.16      6.54 o 
   1   2   1    25842.42    24650.61    452.42 o 
   2   2   1       89.85       99.36      1.32 o 
   3   2   1     3319.79     3224.79     32.82 o 
   4   2   1     4445.67     4933.42     54.27 o 
   5   2   1      428.94      471.49      5.52 o 
   6   2   1     1472.70     1705.83     20.20 o 
   7   2   1     1513.41     1650.87     23.70 o 
   8   2   1      331.82      330.93      7.11 o 
   9   2   1     1345.08     1274.74     41.64 o 
  10   2   1      649.28      618.02     25.68 o 
  11   2   1     1181.49     1107.58     11.47 o 
  12   2   1       20.64       20.41      0.90 o 
  13   2   1        4.60        6.04      0.56 o 
  14   2   1        1.23        1.95      0.44 o 
  15   2   1       43.90       57.21      1.03 o 
   1   3   1      173.27      231.49      2.66 o 
   2   3   1      224.97      310.14      3.49 o 
   3   3   1     7442.60     7805.31     85.96 o 
   4   3   1      426.19      335.56      4.12 o 
   5   3   1     3882.74     4150.96     44.53 o 
   6   3   1      127.93      138.39      2.14 o 
   7   3   1       37.02       18.20      1.09 o 
   8   3   1       49.12       64.79      2.46 o 
   9   3   1     1015.70      941.42     20.37 o 
  10   3   1      449.57      387.93      5.97 o 
  11   3   1      534.63      493.57      5.39 o 
  12   3   1      213.41      200.03      2.69 o 
  13   3   1      111.66      119.70      1.67 o 
  14   3   1        5.77        8.06      0.64 o 
  15   3   1       70.98       70.81      1.30 o 
   0   4   1    11926.25    11441.28    174.23 o 
   1   4   1        0.10        4.10      0.43 o 
   2   4   1    37082.88    36109.67    534.78 o 
   3   4   1     1736.12     1643.24     15.36 o 
   4   4   1     4195.64     4117.60     38.76 o 
   5   4   1       65.44       63.47      1.07 o 
   6   4   1     5318.04     5347.16     54.96 o 
   7   4   1      165.77      189.84      3.31 o 
   8   4   1     1006.25      982.41     20.84 o 
   9   4   1       76.65       88.33      3.40 o 
  10   4   1     2176.32     2104.41     23.31 o 
  11   4   1      291.05      265.46      3.63 o 
  12   4   1      676.30      643.02      6.69 o 
  13   4   1       40.40       37.54      0.99 o 
  14   4   1      448.91      442.73      4.82 o 
  15   4   1        0.92        1.28      0.41 o 
   1   5   1     3197.94     3512.27     39.08 o 
   2   5   1     4414.91     4688.76     54.06 o 
   3   5   1     4148.64     4333.46     38.78 o 
   4   5   1     1884.68     2051.99     17.97 o 
   5   5   1     1704.91     1794.95     17.43 o 
   6   5   1     3863.00     4370.51     47.07 o 
   7   5   1      688.38      604.65      8.48 o 
   8   5   1      394.59      418.10      7.35 o 
   9   5   1      859.48      904.30     19.55 o 
  10   5   1      587.11      502.92      6.16 o 
  11   5   1      740.27      671.94      7.45 o 
  12   5   1      444.86      480.61      5.17 o 
  13   5   1      201.37      188.17      2.41 o 
  14   5   1        6.20        6.97      0.53 o 
  15   5   1      169.41      184.87      2.72 o 
   0   6   1      361.87      408.08      7.25 o 
   1   6   1     5494.00     6016.88     66.78 o 
   2   6   1      936.79     1004.61     11.60 o 
   3   6   1      267.53      272.66      2.67 o 
   4   6   1     4062.76     4668.65     41.47 o 
   5   6   1      226.53      248.14      2.79 o 
   6   6   1     2085.67     2514.55     25.84 o 
   7   6   1      732.56      846.91      9.73 o 
   8   6   1        8.07        9.87      0.94 o 
   9   6   1      155.22      163.70      4.49 o 
  10   6   1        7.11        2.45      0.62 o 
  11   6   1      388.54      414.16      4.87 o 
  12   6   1        3.02        2.14      0.58 o 
  13   6   1        8.58       10.76      0.68 o 
  14   6   1       54.06       53.37      1.19 o 
  15   6   1       25.68       29.83      0.80 o 
   1   7   1       28.81       36.73      0.83 o 
   2   7   1     2929.55     2936.49     24.99 o 
   3   7   1       92.54       98.48      1.27 o 
   4   7   1      336.86      391.27      3.86 o 
   5   7   1       70.94       65.36      1.09 o 
   6   7   1       65.23       87.64      1.39 o 
   7   7   1       53.89       64.09      1.41 o 
   8   7   1        3.24        4.47      0.81 o 
   9   7   1       86.27       74.09      2.97 o 
  10   7   1      279.87      214.09      2.96 o 
  11   7   1       81.32       64.77      2.35 o 
  12   7   1      114.93       99.90      1.80 o 
  13   7   1      319.07      321.00      3.74 o 
  14   7   1       62.00       70.98      1.43 o 
  15   7   1        4.72        2.05      0.42 o 
   0   8   1    17122.40    17300.73    213.61 o 
   1   8   1      102.64      101.62      1.62 o 
   2   8   1     1475.65     1490.88     11.77 o 
   3   8   1      515.63      538.79      4.69 o 
   4   8   1       29.05       20.20      0.67 o 
   5   8   1      133.55      141.37      1.71 o 
   6   8   1     2385.77     2288.98     22.02 o 
   7   8   1       43.65       59.59      1.38 o 
   8   8   1      835.89      752.75     11.80 o 
   9   8   1      102.31       83.96      1.90 o 
  10   8   1     1082.23     1026.78     10.41 o 
  11   8   1      475.11      402.02      5.09 o 
  12   8   1      194.07      196.73      2.99 o 
  13   8   1       50.19       45.27      1.26 o 
  14   8   1      491.30      532.06      5.94 o 
  15   8   1        7.20        9.30      1.37 o 
   1   9   1     4209.31     4029.94     33.46 o 
   2   9   1        0.17       -0.31      0.31 o 
   3   9   1     8512.01     8685.00     70.01 o 
   4   9   1     2431.74     2485.00     20.38 o 
   5   9   1     5517.78     5372.94     44.54 o 
   6   9   1      718.02      800.10      7.74 o 
   7   9   1     1360.29     1342.60     15.10 o 
   8   9   1      105.41      104.29      1.96 o 
   9   9   1     3199.60     2929.41     27.25 o 
  10   9   1      113.63      115.99      1.71 o 
  11   9   1     1715.79     1766.85     18.50 o 
  12   9   1      163.30      172.74      2.36 o 
  13   9   1      899.17      892.02      9.19 o 
  14   9   1       38.18       42.44      0.86 o 
   0  10   1      344.90      261.99      3.61 o 
   1  10   1      527.59      667.63      5.62 o 
   2  10   1     5473.64     5640.92     45.73 o 
   3  10   1      475.33      490.54      4.38 o 
   4  10   1     4582.76     4459.74     36.20 o 
   5  10   1      115.68       87.15      1.25 o 
   6  10   1     1282.14     1248.08     11.07 o 
   7  10   1        1.87        1.44      0.51 o 
   8  10   1     1276.61     1272.03     12.07 o 
   9  10   1       17.59       17.44      0.75 o 
  10  10   1     1976.87     1802.47     14.95 o 
  11  10   1        1.48        3.25      0.75 o 
  12  10   1      379.82      364.84      4.80 o 
  13  10   1       19.43       21.70      0.98 o 
  14  10   1      578.44      625.15      6.79 o 
   1  11   1      237.86      253.96      2.42 o 
   2  11   1      142.66      162.98      1.79 o 
   3  11   1      443.87      453.92      4.28 o 
   4  11   1       95.84       93.55      1.32 o 
   5  11   1       51.32       43.11      0.95 o 
   6  11   1      302.31      343.09      3.54 o 
   7  11   1       29.96       32.88      0.95 o 
   8  11   1       92.94       85.59      1.16 o 
   9  11   1      344.67      330.37      3.12 o 
  10  11   1       73.04       58.90      1.05 o 
  11  11   1      104.45      111.05      1.82 o 
  12  11   1       10.88        6.73      0.63 o 
  13  11   1       67.84       58.03      1.24 o 
  14  11   1        7.62        7.13      0.44 o 
   0  12   1     1338.56     1326.18     14.83 o 
   1  12   1     1777.94     1919.79     15.38 o 
   2  12   1      260.92      247.00      2.70 o 
   3  12   1        0.74        0.99      0.37 o 
   4  12   1      983.00      975.37      8.66 o 
   5  12   1      173.14      169.25      2.11 o 
   6  12   1     1071.18      994.71      8.29 o 
   7  12   1       42.53       30.10      0.67 o 
   8  12   1       24.23       32.28      0.72 o 
   9  12   1       11.14       11.49      0.53 o 
  10  12   1      530.89      525.89      4.74 o 
  11  12   1      162.07      135.53      2.16 o 
  12  12   1       19.16       17.60      0.95 o 
  13  12   1       29.72       22.60      0.87 o 
  14  12   1      142.99      164.55      5.03 o 
   1  13   1      566.85      559.72      4.94 o 
   2  13   1        9.47       13.36      0.58 o 
   3  13   1      292.14      272.10      2.90 o 
   4  13   1      221.51      224.77      2.47 o 
   5  13   1      526.29      479.85      4.35 o 
   6  13   1        5.17       10.58      0.49 o 
   7  13   1       25.34       28.04      0.59 o 
   8  13   1      371.18      381.80      2.97 o 
   9  13   1      850.70      751.96      5.93 o 
  10  13   1       44.25       42.67      0.94 o 
  11  13   1        2.03        2.07      0.55 o 
  12  13   1        1.00        0.49      0.46 o 
  13  13   1      197.72      223.02      2.90 o 
   0  14   1      983.22      879.13     10.67 o 
   1  14   1      609.91      674.99      6.04 o 
   2  14   1     2221.09     2102.84     19.10 o 
   3  14   1        6.15        8.67      0.68 o 
   4  14   1     3323.46     3300.15     25.81 o 
   5  14   1      627.67      615.97      5.12 o 
   6  14   1     1009.20      851.63      5.44 o 
   7  14   1      649.66      613.66      4.30 o 
   8  14   1      896.37      944.30      6.36 o 
   9  14   1      183.31      165.11      1.67 o 
  10  14   1      640.21      620.57      7.67 o 
  11  14   1       95.62       93.77      1.47 o 
  12  14   1      760.66      796.88      8.65 o 
  13  14   1      126.40      127.26      2.06 o 
   1  15   1      550.85      512.45      4.53 o 
   2  15   1       10.12        9.12      0.56 o 
   3  15   1     2536.94     2462.86     20.90 o 
   4  15   1        7.19        4.50      0.46 o 
   5  15   1     3262.08     3101.00     17.65 o 
   6  15   1      229.69      217.33      1.69 o 
   7  15   1        8.96        7.04      0.43 o 
   8  15   1      224.56      203.52      1.93 o 
   9  15   1      826.27      809.23      7.08 o 
  10  15   1       41.73       27.97      0.79 o 
  11  15   1      775.65      818.31      9.54 o 
  12  15   1       12.69       12.35      0.62 o 
   0  16   1      205.36      166.17      2.56 o 
   1  16   1      115.92      132.57      1.57 o 
   2  16   1      134.75      135.43      1.46 o 
   3  16   1      136.46      114.47      1.33 o 
   4  16   1      247.83      224.26      1.75 o 
   5  16   1       14.68       12.44      0.44 o 
   6  16   1       41.15       35.47      0.66 o 
   7  16   1        0.85        1.98      0.36 o 
   8  16   1      382.88      403.00      3.26 o 
   9  16   1       14.56       14.98      0.70 o 
  10  16   1       18.76       23.92      0.83 o 
  11  16   1       64.80       63.72      1.58 o 
  12  16   1        0.54       -0.06      0.50 o 
   1  17   1      268.70      245.05      1.89 o 
   2  17   1       17.78       17.47      0.48 o 
   3  17   1      155.26      159.86      1.42 o 
   4  17   1      341.56      327.76      2.47 o 
   5  17   1      505.01      462.58      3.41 o 
   6  17   1      777.34      732.52      5.20 o 
   7  17   1       19.27       14.98      0.56 o 
   8  17   1      131.83      122.04      1.68 o 
   9  17   1      254.25      266.72      2.96 o 
  10  17   1        7.67        7.11      0.56 o 
  11  17   1       10.74       12.59      0.73 o 
   0  18   1       85.40       85.15      1.31 o 
   1  18   1      643.18      605.45      4.16 o 
   2  18   1      128.78      122.59      1.23 o 
   3  18   1      222.29      227.70      1.82 o 
   4  18   1      368.26      369.98      2.71 o 
   5  18   1       41.57       38.68      0.74 o 
   6  18   1       36.79       31.19      0.69 o 
   7  18   1      869.64      883.81      7.22 o 
   8  18   1       24.15       20.63      0.67 o 
   9  18   1        1.86        3.38      0.57 o 
  10  18   1       96.84      102.99      1.94 o 
  11  18   1       49.46       45.54      1.09 o 
   1  19   1       34.00       34.32      0.71 o 
   2  19   1       51.46       38.34      0.73 o 
   3  19   1      904.65      841.39      5.75 o 
   4  19   1       45.31       45.41      0.79 o 
   5  19   1        6.52        6.76      0.44 o 
   6  19   1      340.37      338.68      3.09 o 
   7  19   1       71.42       75.44      1.39 o 
   8  19   1       82.40       89.44      1.63 o 
   9  19   1       22.65       27.17      1.76 o 
  10  19   1        8.34        4.64      0.69 o 
   0  20   1      812.56      755.77      7.37 o 
   1  20   1        9.75       12.84      0.47 o 
   2  20   1       34.49       37.13      0.69 o 
   3  20   1        7.50        7.75      0.41 o 
   4  20   1      389.27      398.21      3.28 o 
   5  20   1        4.70        5.54      0.58 o 
   6  20   1       26.95       29.59      0.95 o 
   7  20   1        0.18        0.52      0.51 o 
   8  20   1      299.23      318.60      3.88 o 
   9  20   1        2.98        3.11      0.58 o 
   1  21   1       80.91       89.40      1.18 o 
   2  21   1        0.58        0.58      0.42 o 
   3  21   1        5.37        7.76      0.48 o 
   4  21   1      801.08      783.42      6.25 o 
   5  21   1      137.47      137.11      1.63 o 
   6  21   1      602.01      628.02      6.68 o 
   7  21   1        5.41        6.27      0.59 o 
   8  21   1        3.30        4.28      0.61 o 
   9  21   1       55.75       63.62      3.19 o 
   0  22   1      183.19      196.39      3.09 o 
   1  22   1        3.20        3.30      0.48 o 
   2  22   1     1115.28     1103.98      8.95 o 
   3  22   1      223.26      222.96      2.27 o 
   4  22   1      318.93      330.73      3.50 o 
   5  22   1        9.49       10.62      0.64 o 
   6  22   1      505.41      524.76      6.09 o 
   7  22   1       59.45       60.75      1.43 o 
   8  22   1      189.01      186.40      4.57 o 
   1  23   1      576.26      572.81      5.12 o 
   2  23   1        1.05        0.13      0.41 o 
   3  23   1      233.06      249.42      2.50 o 
   4  23   1       83.25       83.58      1.34 o 
   5  23   1      703.29      744.35      9.24 o 
   6  23   1       89.34       86.97      1.73 o 
   7  23   1       85.66       88.67      3.73 o 
   0  24   1       76.96       78.28      1.58 o 
   1  24   1       29.82       28.99      0.73 o 
   2  24   1      213.48      215.22      2.17 o 
   3  24   1       89.10       94.02      1.57 o 
   4  24   1       52.66       61.91      1.27 o 
   5  24   1       40.49       47.10      1.57 o 
   1  25   1       40.45       40.74      0.88 o 
   2  25   1       40.55       38.08      0.95 o 
   3  25   1      144.22      153.42      5.52 o 
   0   0   2     5963.99     6212.35    111.85 o 
   1   0   2     1868.22     1969.81     29.83 o 
   2   0   2     5622.66     6148.06    102.50 o 
   3   0   2     1283.48     1208.95     17.42 o 
   4   0   2     9254.40     9065.32    113.15 o 
   5   0   2       59.97       86.12      2.26 o 
   6   0   2    17887.04    18210.77    209.34 o 
   7   0   2      233.52      295.69      5.34 o 
   8   0   2     6512.53     5951.37    245.25 o 
   9   0   2      296.77      311.35     12.44 o 
  10   0   2      396.48      429.10      8.29 o 
  11   0   2      396.49      409.15      6.79 o 
  12   0   2     2320.18     2352.10     33.59 o 
  13   0   2        1.99        2.73      1.00 o 
  14   0   2     1819.89     1856.28     29.80 o 
  15   0   2        2.34        3.57      0.78 o 
   1   1   2     2358.42     2747.78     27.85 o 
   2   1   2        0.81       -0.35      0.35 o 
   3   1   2    11459.39    11569.69    113.65 o 
   4   1   2      667.22      635.02      5.52 o 
   5   1   2     1919.94     1817.52     15.57 o 
   6   1   2      782.74      833.88      7.60 o 
   7   1   2     3591.40     3691.99     41.02 o 
   8   1   2      751.53      733.51     11.55 o 
   9   1   2      636.55      640.63     14.31 o 
  10   1   2     1340.58     1231.56     14.08 o 
  11   1   2     1738.93     1654.65     17.54 o 
  12   1   2      423.57      432.53      4.93 o 
  13   1   2      189.35      181.31      2.26 o 
  14   1   2        0.00        0.17      0.45 o 
  15   1   2      437.05      455.82      6.82 o 
   0   2   2     1819.55     1954.82     29.37 o 
   1   2   2     7108.92     7121.01     68.94 o 
   2   2   2      340.77      304.40      3.39 o 
   3   2   2     1012.16     1073.85      9.55 o 
   4   2   2     1190.76     1345.84     11.09 o 
   5   2   2      702.06      720.19      6.32 o 
   6   2   2        0.81        1.14      0.60 o 
   7   2   2       75.67       55.98      1.37 o 
   8   2   2      358.89      346.36      5.82 o 
   9   2   2       31.90       34.42      1.73 o 
  10   2   2       36.07       27.39      1.53 o 
  11   2   2       80.07       72.21      1.66 o 
  12   2   2      213.64      201.00      2.79 o 
  13   2   2       28.68       31.59      1.17 o 
  14   2   2       32.03       36.36      1.00 o 
  15   2   2       10.17        8.83      0.76 o 
   1   3   2     5172.64     5535.13     58.79 o 
   2   3   2     2645.87     2729.12     29.16 o 
   3   3   2     2353.15     2396.56     19.81 o 
   4   3   2      804.09      877.04      7.56 o 
   5   3   2     1333.98     1467.03     13.45 o 
   6   3   2        0.00        0.17      0.41 o 
   7   3   2     1005.83     1165.28     15.33 o 
   8   3   2      257.49      272.27      5.18 o 
   9   3   2       33.91       41.09      1.77 o 
  10   3   2      539.84      434.27      5.90 o 
  11   3   2       47.46       37.56      1.44 o 
  12   3   2       32.81       29.30      1.11 o 
  13   3   2       95.59       96.78      1.91 o 
  14   3   2       73.42       82.53      1.70 o 
  15   3   2       79.59       84.66      1.52 o 
   1   4   2     1135.47     1148.52     13.63 o 
   2   4   2        4.74       15.21      0.63 o 
   3   4   2     2575.99     2798.66     26.14 o 
   4   4   2       36.26       31.01      0.86 o 
   5   4   2     1188.23     1307.73     12.64 o 
   6   4   2        7.55        5.04      0.51 o 
   7   4   2       71.19       75.25      1.57 o 
   8   4   2     1635.51     1645.78     23.71 o 
   9   4   2       10.50       15.18      1.32 o 
  10   4   2     1312.22     1287.03     12.83 o 
  11   4   2      188.24      150.10      2.37 o 
  12   4   2      120.41      111.88      2.07 o 
  13   4   2       71.38       62.14      1.62 o 
  14   4   2      328.72      352.32      4.49 o 
  15   4   2        5.39        6.15      0.51 o 
   1   5   2     9561.77     9771.38    189.64 o 
   2   5   2     2262.58     2563.61     25.75 o 
   3   5   2     5264.77     5272.23     44.12 o 
   4   5   2     1665.21     1879.91     16.61 o 
   5   5   2     3274.64     3502.37     35.03 o 
   6   5   2      163.74      216.03      3.09 o 
   7   5   2     1432.91     1393.91     15.70 o 
   8   5   2       13.05       15.49      1.08 o 
   9   5   2     1816.68     1734.39     32.38 o 
  10   5   2        6.35        5.78      0.65 o 
  11   5   2     2284.17     2062.97     24.53 o 
  12   5   2        4.62        4.59      0.74 o 
  13   5   2      353.93      372.94      4.94 o 
  14   5   2        0.32       -0.39      0.58 o 
  15   5   2      439.27      480.50     10.33 o 
   0   6   2    17354.06    17984.29    298.51 o 
   1   6   2     1335.24     1513.78     15.14 o 
   2   6   2     1498.68     1485.67     13.20 o 
   3   6   2      128.38      158.79      1.72 o 
   4   6   2       64.20       39.93      0.84 o 
   5   6   2      290.72      359.98      3.85 o 
   6   6   2     1931.70     1831.16     20.86 o 
   7   6   2       82.65       79.46      1.67 o 
   8   6   2     2037.71     1883.87     29.54 o 
   9   6   2      693.02      668.04     10.95 o 
  10   6   2      656.59      627.17      7.68 o 
  11   6   2      451.53      408.83      5.19 o 
  12   6   2      116.90      128.81      2.22 o 
  13   6   2        8.52        9.68      0.72 o 
  14   6   2      477.17      485.85      5.84 o 
  15   6   2        6.81       12.04      0.72 o 
   1   7   2      129.89      143.10      1.72 o 
   2   7   2        0.02       -0.27      0.27 o 
   3   7   2      461.57      513.77      4.71 o 
   4   7   2       50.29       54.66      1.14 o 
   5   7   2     1560.65     1660.11     15.95 o 
   6   7   2      338.85      363.81      4.38 o 
   7   7   2      236.53      221.44      3.46 o 
   8   7   2       54.90       53.81      1.36 o 
   9   7   2        6.93        9.90      0.88 o 
  10   7   2       21.22       31.04      1.64 o 
  11   7   2      658.06      654.25      6.95 o 
  12   7   2       16.57       24.77      1.27 o 
  13   7   2       54.86       60.10      1.27 o 
  14   7   2        0.78        0.08      0.63 o 
  15   7   2      103.75      110.54      4.27 o 
   0   8   2     2931.23     2934.92     31.04 o 
   1   8   2     1051.86     1201.75     10.47 o 
   2   8   2      246.04      237.08      2.26 o 
   3   8   2      268.39      292.86      2.82 o 
   4   8   2     1012.48      934.50      8.98 o 
   5   8   2       45.60       38.26      0.96 o 
   6   8   2      247.06      220.32      2.94 o 
   7   8   2        0.69        2.45      0.62 o 
   8   8   2      316.30      330.37      4.69 o 
   9   8   2        7.93        6.38      0.91 o 
  10   8   2      514.01      455.37      6.24 o 
  11   8   2        0.76        2.02      0.62 o 
  12   8   2       23.90       26.18      1.09 o 
  13   8   2       22.52       29.63      0.85 o 
  14   8   2      103.59      108.52      1.79 o 
  15   8   2       34.44       44.45      1.89 o 
   1   9   2     1863.77     2160.85     18.01 o 
   2   9   2       75.29       56.30      0.89 o 
   3   9   2      594.59      600.44      5.32 o 
   4   9   2       32.07       35.38      0.81 o 
   5   9   2        3.64        4.73      0.68 o 
   6   9   2      632.63      699.06      7.55 o 
   7   9   2       22.28       20.39      0.85 o 
   8   9   2      537.70      594.93      6.58 o 
   9   9   2        0.75        0.71      0.52 o 
  10   9   2      427.62      399.78      4.76 o 
  11   9   2       68.44       66.70      1.50 o 
  12   9   2      313.69      322.45      3.37 o 
  13   9   2       20.80       20.31      0.92 o 
  14   9   2       19.16       21.31      0.96 o 
   0  10   2      361.41      387.70      4.35 o 
   1  10   2     2563.09     2836.80     25.13 o 
   2  10   2     1535.72     1582.39     13.69 o 
   3  10   2        7.51        8.56      0.42 o 
   4  10   2       37.82       21.71      0.65 o 
   5  10   2      197.94      229.96      2.79 o 
   6  10   2     1354.13     1364.15     12.96 o 
   7  10   2      877.16      853.92      8.69 o 
   8  10   2      291.93      251.43      2.42 o 
   9  10   2       24.66       23.99      0.79 o 
  10  10   2       19.03        9.53      0.73 o 
  11  10   2      265.42      262.97      3.00 o 
  12  10   2      351.65      328.25      3.35 o 
  13  10   2        3.97        5.41      0.62 o 
  14  10   2      285.23      345.54      4.21 o 
   1  11   2      100.16      119.91      1.45 o 
   2  11   2       55.90       74.53      1.23 o 
   3  11   2       63.86       36.80      0.73 o 
   4  11   2       57.34       64.37      1.08 o 
   5  11   2     2024.76     2233.17     20.88 o 
   6  11   2       21.70       18.40      0.72 o 
   7  11   2      306.81      268.93      3.19 o 
   8  11   2       52.98       34.88      0.84 o 
   9  11   2       54.45       49.74      0.95 o 
  10  11   2      403.75      314.44      3.47 o 
  11  11   2       33.61       39.32      0.88 o 
  12  11   2       81.56       68.04      1.28 o 
  13  11   2      108.31      113.03      1.81 o 
  14  11   2       96.25      109.40      2.11 o 
   0  12   2     2139.40     2260.22     24.15 o 
   1  12   2      185.00      190.25      2.18 o 
   2  12   2      239.07      207.35      2.23 o 
   3  12   2       62.18       53.14      1.00 o 
   4  12   2      618.73      608.32      5.68 o 
   5  12   2       64.48       55.49      1.01 o 
   6  12   2      160.33      151.08      1.81 o 
   7  12   2       27.51       32.36      0.70 o 
   8  12   2      501.23      524.43      4.26 o 
   9  12   2       43.06       46.90      0.86 o 
  10  12   2      382.18      337.88      3.50 o 
  11  12   2       32.78       26.45      1.16 o 
  12  12   2      309.38      336.43      3.61 o 
  13  12   2       16.38       22.42      0.75 o 
   1  13   2     2940.67     2804.86     23.35 o 
   2  13   2      222.32      231.24      2.46 o 
   3  13   2     1328.31     1299.57     12.14 o 
   4  13   2      600.51      566.71      6.66 o 
   5  13   2      428.22      372.04      3.68 o 
   6  13   2     1876.68     1744.95     11.98 o 
   7  13   2     4921.80     4601.37     32.72 o 
   8  13   2      193.82      164.71      1.76 o 
   9  13   2      252.71      253.21      2.64 o 
  10  13   2        2.16        3.41      0.57 o 
  11  13   2      291.79      285.52      3.83 o 
  12  13   2       33.45       39.42      0.95 o 
  13  13   2      355.48      366.38      4.42 o 
   0  14   2      837.10      706.15      9.57 o 
   1  14   2      146.23      125.97      1.70 o 
   2  14   2     1208.17     1196.14     10.89 o 
   3  14   2        1.18        0.15      0.38 o 
   4  14   2     1597.95     1504.91     13.08 o 
   5  14   2      216.82      183.48      1.59 o 
   6  14   2      327.64      325.05      2.72 o 
   7  14   2      497.59      512.10      4.18 o 
   8  14   2      850.21      812.98      6.98 o 
   9  14   2       27.81       41.16      1.06 o 
  10  14   2       90.40       80.84      1.54 o 
  11  14   2        1.93        1.78      0.54 o 
  12  14   2      865.85      906.51      9.14 o 
  13  14   2        6.94        7.06      0.76 o 
   1  15   2        5.47       10.31      0.58 o 
   2  15   2      281.43      226.77      2.54 o 
   3  15   2      158.96      157.19      1.88 o 
   4  15   2       44.47       41.84      0.74 o 
   5  15   2       24.24       27.45      0.65 o 
   6  15   2      152.17      133.26      1.35 o 
   7  15   2      392.72      366.43      3.16 o 
   8  15   2      219.40      213.93      2.22 o 
   9  15   2       45.31       47.01      1.03 o 
  10  15   2       19.06       13.93      0.66 o 
  11  15   2      122.86      126.87      1.85 o 
  12  15   2        4.10        7.20      0.64 o 
   0  16   2     1096.07     1152.34     10.91 o 
   1  16   2      462.28      387.15      3.19 o 
   2  16   2      125.80      105.48      1.13 o 
   3  16   2        0.61        3.00      0.38 o 
   4  16   2      884.02      826.91      5.64 o 
   5  16   2       17.52       13.63      0.49 o 
   6  16   2       39.91       36.77      0.75 o 
   7  16   2       47.08       47.06      0.89 o 
   8  16   2       90.10      100.38      1.44 o 
   9  16   2       25.72       24.17      0.80 o 
  10  16   2       74.25       70.60      1.28 o 
  11  16   2       13.28        9.96      0.81 o 
  12  16   2        0.55        0.78      0.52 o 
   1  17   2      369.53      333.06      2.50 o 
   2  17   2      359.98      337.26      2.59 o 
   3  17   2      251.37      245.19      2.10 o 
   4  17   2      815.63      741.24      5.27 o 
   5  17   2      678.96      646.91      4.70 o 
   6  17   2       72.46       65.67      1.00 o 
   7  17   2      145.82      131.22      1.71 o 
   8  17   2      124.43      123.14      1.75 o 
   9  17   2      144.04      143.51      2.16 o 
  10  17   2        0.39        1.11      0.47 o 
  11  17   2      152.46      171.98      3.08 o 
   0  18   2     3365.61     3083.81     28.39 o 
   1  18   2      169.92      187.45      1.79 o 
   2  18   2      606.21      603.98      4.65 o 
   3  18   2      502.50      451.25      3.36 o 
   4  18   2     2138.72     2022.41     13.41 o 
   5  18   2      351.99      341.78      3.11 o 
   6  18   2     1160.30     1157.35     10.64 o 
   7  18   2        3.47        4.59      0.61 o 
   8  18   2     1277.66     1289.76     12.84 o 
   9  18   2       31.00       30.76      1.37 o 
  10  18   2      641.95      647.52      9.47 o 
  11  18   2        0.09        0.79      0.46 o 
   1  19   2     1141.15     1151.54      8.23 o 
   2  19   2      197.06      167.78      1.69 o 
   3  19   2      694.29      613.40      5.20 o 
   4  19   2       51.21       52.48      0.95 o 
   5  19   2     2455.65     2405.19     20.56 o 
   6  19   2       79.61       81.46      1.55 o 
   7  19   2      759.59      758.73      7.84 o 
   8  19   2       64.11       60.03      1.19 o 
   9  19   2      454.79      471.97      6.39 o 
  10  19   2        0.22       -0.20      0.49 o 
   0  20   2      758.09      751.83      7.62 o 
   1  20   2        0.06        1.11      0.39 o 
   2  20   2      196.74      198.56      1.99 o 
   3  20   2        9.50        9.36      0.56 o 
   4  20   2       51.13       48.07      1.02 o 
   5  20   2        6.93        6.23      0.56 o 
   6  20   2       13.71       14.93      0.70 o 
   7  20   2        0.62        1.20      0.56 o 
   8  20   2      200.91      198.93      2.83 o 
   9  20   2       12.74       16.40      0.73 o 
   1  21   2        1.36        1.65      0.44 o 
   2  21   2       53.70       52.06      0.99 o 
   3  21   2       29.04       31.85      0.86 o 
   4  21   2        4.10        4.56      0.47 o 
   5  21   2      143.08      143.31      2.02 o 
   6  21   2        5.31        4.37      0.58 o 
   7  21   2       23.98       23.18      0.86 o 
   8  21   2       87.30       85.12      1.52 o 
   0  22   2        2.65        3.87      0.65 o 
   1  22   2      124.73      123.01      1.52 o 
   2  22   2      286.10      279.89      3.01 o 
   3  22   2       75.30       83.46      1.44 o 
   4  22   2       14.76       15.23      0.69 o 
   5  22   2      228.46      245.66      3.10 o 
   6  22   2       25.63       27.70      0.81 o 
   7  22   2      204.54      217.80      4.18 o 
   1  23   2     1095.47     1115.31     13.28 o 
   2  23   2       83.70       78.18      1.48 o 
   3  23   2      553.06      574.97      6.61 o 
   4  23   2        7.32        9.47      0.66 o 
   5  23   2        4.02        5.49      0.52 o 
   6  23   2       41.12       44.69      3.88 o 
   0  24   2      523.58      560.36      9.80 o 
   1  24   2      108.43      112.76      1.89 o 
   2  24   2      444.46      465.27      5.81 o 
   3  24   2       40.87       42.15      1.02 o 
   4  24   2      426.33      448.18      6.04 o 
   5  24   2        1.13        1.03      0.95 o 
   1  25   2       57.52       59.54      1.54 o 
   2  25   2       23.12       18.79      0.96 o 
   3  25   2        4.06        5.75      0.89 o 
   1   1   3      970.91     1044.39      8.99 o 
   2   1   3       25.16       31.05      0.73 o 
   3   1   3      534.19      490.95      4.21 o 
   4   1   3     1511.51     1806.26     14.92 o 
   5   1   3     1392.22     1392.21     10.85 o 
   6   1   3     1412.50     1556.65     11.71 o 
   7   1   3      435.09      349.60      3.62 o 
   8   1   3       31.94       35.39      1.37 o 
   9   1   3     1250.52     1202.33     15.00 o 
  10   1   3       41.23       41.17      1.08 o 
  11   1   3       83.32       75.55      1.43 o 
  12   1   3       27.32       18.93      1.04 o 
  13   1   3      129.39      130.90      2.00 o 
  14   1   3       22.24       29.88      0.97 o 
  15   1   3      188.77      197.42      2.57 o 
   0   2   3      307.57      313.77      4.30 o 
   1   2   3     3779.09     4043.88     34.54 o 
   2   2   3       91.14      115.42      1.24 o 
   3   2   3      492.61      483.72      4.30 o 
   4   2   3     1779.56     1915.57     15.18 o 
   5   2   3       66.90       58.95      0.81 o 
   6   2   3      692.66      630.93      4.99 o 
   7   2   3      440.40      502.41      5.00 o 
   8   2   3       21.58       18.53      0.95 o 
   9   2   3      324.74      295.12      4.39 o 
  10   2   3      159.13      134.58      2.08 o 
  11   2   3      182.02      203.02      2.76 o 
  12   2   3      653.89      611.92      7.37 o 
  13   2   3       74.81       80.20      1.51 o 
  14   2   3        3.55        6.13      0.57 o 
  15   2   3       43.86       51.67      0.97 o 
   1   3   3     2378.92     2384.84     22.76 o 
   2   3   3     3749.13     4054.26     33.06 o 
   3   3   3     2438.24     2580.73     21.63 o 
   4   3   3      752.46      829.88      7.20 o 
   5   3   3      187.01      142.79      1.42 o 
   6   3   3      180.32      230.04      2.25 o 
   7   3   3      475.60      472.97      4.53 o 
   8   3   3      594.24      568.57      6.83 o 
   9   3   3      715.56      708.54      9.04 o 
  10   3   3      479.42      464.77      5.20 o 
  11   3   3      549.10      563.16      7.50 o 
  12   3   3      103.86      122.10      2.00 o 
  13   3   3      433.09      425.34      5.07 o 
  14   3   3        2.08        2.03      0.63 o 
  15   3   3       10.13       11.14      0.60 o 
   0   4   3    42252.20    42277.20   1193.70 o 
   1   4   3      495.38      562.94      4.63 o 
   2   4   3      772.60      654.46      5.58 o 
   3   4   3        1.08        9.08      0.40 o 
   4   4   3     2735.57     2804.01     22.76 o 
   5   4   3       16.85       40.05      0.78 o 
   6   4   3     1701.30     1546.38     13.34 o 
   7   4   3       69.84       80.58      1.38 o 
   8   4   3     1461.41     1346.03     15.58 o 
   9   4   3        0.97        2.31      0.67 o 
  10   4   3     3133.00     3027.63     33.36 o 
  11   4   3       26.69       20.78      0.93 o 
  12   4   3      657.59      644.90      8.09 o 
  13   4   3       14.26       11.64      0.69 o 
  14   4   3      381.07      411.44      5.54 o 
  15   4   3       12.47       11.92      0.75 o 
   1   5   3      784.19      759.44      6.80 o 
   2   5   3       15.15       15.22      0.44 o 
   3   5   3     2553.31     2530.73     22.29 o 
   4   5   3      759.41      858.19      7.93 o 
   5   5   3     2365.85     2287.27     20.56 o 
   6   5   3      141.22      141.65      1.99 o 
   7   5   3      106.85       80.22      1.60 o 
   8   5   3     1127.80     1091.54     11.03 o 
   9   5   3     2175.97     2057.36     31.04 o 
  10   5   3       71.89       54.49      1.38 o 
  11   5   3       24.33       27.90      1.05 o 
  12   5   3        0.14        1.19      0.64 o 
  13   5   3      668.47      662.21      8.10 o 
  14   5   3      140.62      157.71      2.86 o 
  15   5   3       12.84       10.60      2.38 o 
   0   6   3      677.90      770.31      9.84 o 
   1   6   3     1342.76     1594.95     14.41 o 
   2   6   3      125.11      155.71      1.78 o 
   3   6   3        5.00        4.12      0.32 o 
   4   6   3        0.16        0.15      0.32 o 
   5   6   3        4.16       13.46      0.61 o 
   6   6   3      264.14      317.65      4.07 o 
   7   6   3       54.50       39.54      1.18 o 
   8   6   3        3.73        4.37      0.66 o 
   9   6   3      137.43      131.20      2.03 o 
  10   6   3       28.50       35.85      1.12 o 
  11   6   3       91.08       82.32      1.59 o 
  12   6   3       20.03       16.26      0.78 o 
  13   6   3        6.09        4.77      0.56 o 
  14   6   3      188.08      223.08      3.21 o 
  15   6   3        4.29        3.28      1.03 o 
   1   7   3      443.50      516.91      4.97 o 
   2   7   3      131.67      209.25      2.33 o 
   3   7   3      389.90      474.14      5.11 o 
   4   7   3      282.16      330.42      3.22 o 
   5   7   3       23.34       33.17      0.81 o 
   6   7   3       17.16       23.30      0.85 o 
   7   7   3       51.85       55.90      1.20 o 
   8   7   3      748.15      742.98      7.27 o 
   9   7   3       78.88       80.17      1.51 o 
  10   7   3       24.97       19.56      0.87 o 
  11   7   3        2.89        1.89      0.63 o 
  12   7   3       62.79       64.72      1.37 o 
  13   7   3        5.34        7.46      0.65 o 
  14   7   3       66.43       78.98      1.29 o 
   0   8   3     5039.15     6409.88     76.93 o 
   1   8   3     1005.55     1190.37     10.68 o 
   2   8   3     7273.87     7776.09     78.11 o 
   3   8   3      311.94      400.07      4.59 o 
   4   8   3      992.87      906.39      8.32 o 
   5   8   3      117.71      129.64      1.76 o 
   6   8   3     5180.66     4945.09     53.10 o 
   7   8   3       79.75       72.62      1.30 o 
   8   8   3      118.70      115.90      1.58 o 
   9   8   3        1.46        7.08      0.72 o 
  10   8   3        6.99       10.58      0.75 o 
  11   8   3       33.01       30.80      0.97 o 
  12   8   3      586.60      591.34      6.78 o 
  13   8   3        0.37       -0.46      0.46 o 
  14   8   3      401.79      411.77      5.00 o 
   1   9   3     3886.99     4059.08     34.95 o 
   2   9   3     1561.19     1648.90     14.99 o 
   3   9   3     6432.46     6137.34     63.82 o 
   4   9   3       18.97       23.42      0.82 o 
   5   9   3     5124.59     5147.50     47.85 o 
   6   9   3        9.94       17.86      0.76 o 
   7   9   3      605.76      499.96      5.26 o 
   8   9   3      157.05      147.09      1.81 o 
   9   9   3     2964.60     2803.18     27.06 o 
  10   9   3       37.46       37.05      1.00 o 
  11   9   3      877.45      879.80     10.34 o 
  12   9   3       99.33       97.00      1.58 o 
  13   9   3      837.01      864.09      8.30 o 
  14   9   3       60.38       68.39      1.17 o 
   0  10   3     4389.01     4247.33     56.05 o 
   1  10   3       22.58       23.25      0.83 o 
   2  10   3     3453.95     3411.52     33.62 o 
   3  10   3       34.38       58.29      1.18 o 
   4  10   3      406.58      407.98      4.80 o 
   5  10   3      347.92      286.77      3.42 o 
   6  10   3     4882.12     4599.24     52.71 o 
   7  10   3      256.74      219.38      2.64 o 
   8  10   3      882.34      874.70      8.09 o 
   9  10   3       32.52       56.08      1.27 o 
  10  10   3      559.00      505.89      5.74 o 
  11  10   3       72.81       84.69      1.48 o 
  12  10   3      724.55      719.13      7.12 o 
  13  10   3      189.53      207.38      2.79 o 
  14  10   3      337.01      348.71      5.29 o 
   1  11   3        5.80        5.18      0.55 o 
   2  11   3       45.60       57.90      1.16 o 
   3  11   3      170.86      154.92      2.90 o 
   4  11   3        5.86        3.79      0.49 o 
   5  11   3     1817.02     1801.04     16.72 o 
   6  11   3       91.75       84.60      1.87 o 
   7  11   3      168.12      188.38      2.16 o 
   8  11   3      275.46      207.22      2.43 o 
   9  11   3      344.02      326.34      3.42 o 
  10  11   3        0.75        0.76      0.50 o 
  11  11   3       19.28       20.23      0.79 o 
  12  11   3       78.12       85.42      1.53 o 
  13  11   3      249.64      263.06      2.79 o 
   0  12   3      455.77      526.23     11.74 o 
   1  12   3      229.34      217.95      3.34 o 
   2  12   3       92.41       83.30      1.68 o 
   3  12   3        1.22        3.00      0.48 o 
   4  12   3      655.69      647.02      6.54 o 
   5  12   3        0.28        0.84      0.44 o 
   6  12   3      165.47      167.16      1.75 o 
   7  12   3       87.10       74.34      1.16 o 
   8  12   3      125.14      143.50      1.70 o 
   9  12   3      159.30      129.79      1.67 o 
  10  12   3      202.60      173.19      2.56 o 
  11  12   3      164.62      167.76      1.99 o 
  12  12   3       69.67       59.37      1.11 o 
  13  12   3        1.81        2.49      0.43 o 
   1  13   3      197.71      211.87      2.82 o 
   2  13   3      216.14      180.41      4.00 o 
   3  13   3      715.43      636.96      7.36 o 
   4  13   3        4.86        2.79      0.46 o 
   5  13   3      169.71      177.45      2.21 o 
   6  13   3        5.30        2.99      0.39 o 
   7  13   3      265.26      270.83      2.62 o 
   8  13   3        5.39        3.22      0.46 o 
   9  13   3        4.88        4.28      0.48 o 
  10  13   3       86.99       89.48      1.78 o 
  11  13   3      837.44      869.12      8.89 o 
  12  13   3       40.82       40.44      0.99 o 
  13  13   3       25.29       25.72      1.23 o 
   0  14   3     2845.20     2788.75     45.61 o 
   1  14   3      145.01      140.85      2.16 o 
   2  14   3     1975.90     1918.65     19.05 o 
   3  14   3     1521.78     1503.34     14.64 o 
   4  14   3      365.58      342.13      3.21 o 
   5  14   3      562.24      550.98      4.22 o 
   6  14   3     1828.43     1690.46     12.01 o 
   7  14   3      150.19      150.45      2.02 o 
   8  14   3      975.97      952.27      7.96 o 
   9  14   3       35.69       40.85      0.94 o 
  10  14   3      889.97      899.52     10.55 o 
  11  14   3        5.01        7.56      0.66 o 
  12  14   3      279.29      329.37      4.44 o 
   1  15   3     1225.54     1137.93      9.21 o 
   2  15   3       46.08       45.11      0.97 o 
   3  15   3     3020.49     2954.35     21.95 o 
   4  15   3      177.66      164.04      1.78 o 
   5  15   3       32.21       41.58      0.84 o 
   6  15   3      211.81      215.77      2.14 o 
   7  15   3     1185.74     1173.45      9.56 o 
   8  15   3        5.15        8.32      0.57 o 
   9  15   3      780.42      776.86      9.73 o 
  10  15   3       75.77       63.34      1.40 o 
  11  15   3     1106.05     1190.13     11.85 o 
  12  15   3        9.04        9.58      0.81 o 
   0  16   3      421.58      420.27      5.16 o 
   1  16   3      195.36      169.69      1.85 o 
   2  16   3      250.28      237.48      2.16 o 
   3  16   3        7.54        9.27      0.48 o 
   4  16   3      276.80      282.53      2.56 o 
   5  16   3      151.56      134.71      1.45 o 
   6  16   3      165.05      158.81      1.66 o 
   7  16   3       19.58       25.79      0.82 o 
   8  16   3        0.25        0.37      0.51 o 
   9  16   3       14.04       23.26      0.93 o 
  10  16   3       31.91       36.60      0.93 o 
  11  16   3       48.62       56.23      1.14 o 
   1  17   3      281.14      287.03      2.75 o 
   2  17   3       57.03       65.71      0.98 o 
   3  17   3      220.24      220.39      2.08 o 
   4  17   3       19.49       26.66      0.70 o 
   5  17   3       96.15       96.47      1.16 o 
   6  17   3       54.18       49.78      1.00 o 
   7  17   3      202.26      189.41      2.30 o 
   8  17   3       21.22       24.15      0.82 o 
   9  17   3       16.77       19.84      0.76 o 
  10  17   3       16.96       19.32      1.06 o 
  11  17   3      112.67      107.17      4.27 o 
   0  18   3       10.80        6.22      0.68 o 
   1  18   3       74.14       65.91      1.02 o 
   2  18   3      323.41      298.48      2.59 o 
   3  18   3      354.72      341.22      3.02 o 
   4  18   3       35.94       33.19      0.81 o 
   5  18   3        0.08       -0.05      0.42 o 
   6  18   3      186.27      192.22      2.37 o 
   7  18   3       15.07       12.70      0.65 o 
   8  18   3       45.71       55.23      1.47 o 
   9  18   3      266.65      300.88      4.23 o 
  10  18   3      232.46      238.88      3.84 o 
   1  19   3       11.82       14.62      0.65 o 
   2  19   3       71.70       50.69      1.04 o 
   3  19   3      242.94      242.54      2.48 o 
   4  19   3      146.37      148.47      2.21 o 
   5  19   3      691.05      680.33      7.01 o 
   6  19   3       11.40       11.36      1.04 o 
   7  19   3       10.84        9.44      0.65 o 
   8  19   3        8.60       10.69      0.61 o 
   9  19   3       21.95       27.05      1.19 o 
   0  20   3      171.67      159.40      3.16 o 
   1  20   3      319.62      302.22      3.50 o 
   2  20   3      154.50      157.83      2.17 o 
   3  20   3      343.88      324.19      3.94 o 
   4  20   3      102.77      105.66      1.74 o 
   5  20   3       55.10       62.76      1.22 o 
   6  20   3      382.39      399.32      4.70 o 
   7  20   3        0.08        0.57      0.50 o 
   8  20   3      124.87      131.87      2.40 o 
   9  20   3        0.51        0.73      0.49 o 
   1  21   3      205.96      198.35      2.54 o 
   2  21   3      241.30      232.07      2.87 o 
   3  21   3       48.14       48.95      1.28 o 
   4  21   3        4.81        8.01      0.68 o 
   5  21   3        0.66        1.65      0.46 o 
   6  21   3       74.97       74.73      1.93 o 
   7  21   3      194.21      212.06      3.11 o 
   8  21   3        0.82       -0.27      0.44 o 
   0  22   3       25.24       25.17      1.13 o 
   1  22   3      128.05      132.57      1.92 o 
   2  22   3      751.24      771.84      7.97 o 
   3  22   3        3.49        3.75      0.42 o 
   4  22   3      963.59      988.19     10.78 o 
   5  22   3       53.11       48.81      1.07 o 
   6  22   3      302.90      321.62      4.03 o 
   7  22   3       52.01       53.92      2.78 o 
   1  23   3      356.16      386.02      4.50 o 
   2  23   3        1.60        2.28      0.37 o 
   3  23   3      433.22      461.50      5.21 o 
   4  23   3       34.85       38.48      1.00 o 
   5  23   3      183.48      190.78      3.72 o 
   0  24   3       35.47       38.34      1.48 o 
   1  24   3       20.81       21.15      0.74 o 
   2  24   3       63.34       69.41      1.57 o 
   3  24   3       15.31       17.81      1.33 o 
   4  24   3        4.60        6.05      1.98 o 
   0   0   4      877.67      595.08     10.88 o 
   1   0   4      472.15      459.01      5.37 o 
   2   0   4    16147.33    15708.97    181.63 o 
   3   0   4     2546.42     3008.99     33.33 o 
   4   0   4     3939.62     3708.97     35.95 o 
   5   0   4      647.23      817.17      7.66 o 
   6   0   4     1471.18     1415.52     13.36 o 
   7   0   4      290.85      321.15      4.23 o 
   8   0   4     2612.18     2575.77     32.39 o 
   9   0   4        9.48       12.32      0.80 o 
  10   0   4     3335.58     3124.99     38.54 o 
  11   0   4      667.33      599.03     10.04 o 
  12   0   4     1285.45     1335.45     22.69 o 
  13   0   4      115.75      102.55      3.14 o 
  14   0   4      596.88      617.37     12.28 o 
   1   1   4     2351.15     2392.88     18.68 o 
   2   1   4      300.04      302.96      2.74 o 
   3   1   4     3516.85     3493.55     26.71 o 
   4   1   4      165.87      209.69      1.79 o 
   5   1   4     2809.94     2780.12     17.85 o 
   6   1   4       43.72       51.36      0.81 o 
   7   1   4      577.18      516.81      4.34 o 
   8   1   4       79.83       73.44      1.42 o 
   9   1   4     1248.62     1188.87      9.93 o 
  10   1   4        8.89        8.36      0.61 o 
  11   1   4     1822.93     1699.30     16.45 o 
  12   1   4        0.68       -0.56      0.63 o 
  13   1   4        3.58        4.14      0.73 o 
  14   1   4      100.52      103.57      1.65 o 
   0   2   4     5460.23     5725.08     62.27 o 
   1   2   4        1.36        8.94      0.38 o 
   2   2   4      137.79      169.96      1.68 o 
   3   2   4       51.75       57.67      0.82 o 
   4   2   4      751.37      735.75      5.30 o 
   5   2   4       31.97       36.69      0.63 o 
   6   2   4     1221.81     1216.23      9.10 o 
   7   2   4       17.23       18.88      0.77 o 
   8   2   4      306.45      264.68      2.95 o 
   9   2   4      438.92      382.15      4.19 o 
  10   2   4      157.01      149.89      1.95 o 
  11   2   4       81.89       76.00      1.50 o 
  12   2   4      109.03      119.29      2.38 o 
  13   2   4       51.82       59.93      1.48 o 
  14   2   4       81.49       77.17      1.43 o 
   1   3   4        0.00        0.71      0.28 o 
   2   3   4      188.64      275.21      2.40 o 
   3   3   4      631.48      666.97      5.24 o 
   4   3   4      409.04      418.27      3.24 o 
   5   3   4      451.68      526.11      4.16 o 
   6   3   4      115.51       99.14      1.21 o 
   7   3   4       25.05       27.61      0.82 o 
   8   3   4       40.71       32.93      1.08 o 
   9   3   4       41.04       50.42      1.17 o 
  10   3   4      184.66      171.56      2.13 o 
  11   3   4       46.85       53.10      1.22 o 
  12   3   4      229.53      229.30      3.29 o 
  13   3   4       15.00       14.72      0.85 o 
  14   3   4       14.81       18.07      0.93 o 
   0   4   4     2074.57     2353.52     27.82 o 
   1   4   4      479.91      571.58      4.59 o 
   2   4   4      122.05       73.63      0.89 o 
   3   4   4        3.70        0.49      0.28 o 
   4   4   4     1923.67     2034.12     15.10 o 
   5   4   4       22.85       30.82      0.79 o 
   6   4   4     1224.20     1203.22      9.69 o 
   7   4   4      270.26      273.39      2.91 o 
   8   4   4      863.58      753.86      8.81 o 
   9   4   4       10.25       14.50      0.69 o 
  10   4   4       18.74       22.27      0.88 o 
  11   4   4      257.61      259.93      3.15 o 
  12   4   4      371.36      391.82      4.47 o 
  13   4   4        0.01       -0.15      0.62 o 
  14   4   4      214.50      236.22      3.80 o 
   1   5   4      660.41      516.23      3.96 o 
   2   5   4       43.51       45.27      0.72 o 
   3   5   4     8562.90     8752.32     65.83 o 
   4   5   4       22.62       16.42      0.53 o 
   5   5   4     2326.72     2110.05     17.26 o 
   6   5   4      147.86      178.88      2.02 o 
   7   5   4     2914.90     2998.30     32.84 o 
   8   5   4      108.69      116.79      1.60 o 
   9   5   4      169.61      162.58      2.21 o 
  10   5   4      178.24      183.50      2.60 o 
  11   5   4     1856.11     1856.23     17.08 o 
  12   5   4       37.35       35.16      0.92 o 
  13   5   4      362.04      368.61      5.47 o 
  14   5   4       45.40       54.79      1.45 o 
   0   6   4     3600.23     3745.61     40.91 o 
   1   6   4     6485.18     7329.84     55.02 o 
   2   6   4     1440.59     1479.65     12.78 o 
   3   6   4       16.76        7.13      0.42 o 
   4   6   4     1538.91     1501.93     13.24 o 
   5   6   4       10.23        9.10      0.50 o 
   6   6   4      278.67      287.15      3.18 o 
   7   6   4      657.30      578.97      5.22 o 
   8   6   4     2262.26     2064.70     17.20 o 
   9   6   4       93.92       72.01      1.36 o 
  10   6   4      326.16      313.40      4.14 o 
  11   6   4      160.81      157.31      2.13 o 
  12   6   4      101.01       92.73      1.59 o 
  13   6   4       49.33       50.94      1.53 o 
  14   6   4      549.83      617.56      8.83 o 
   1   7   4     1109.37     1146.30      9.93 o 
   2   7   4        3.33        5.67      0.59 o 
   3   7   4      393.79      401.47      4.09 o 
   4   7   4        4.91        9.35      0.60 o 
   5   7   4       90.47       83.63      1.50 o 
   6   7   4       20.33       21.22      0.65 o 
   7   7   4        5.89        4.25      0.41 o 
   8   7   4        1.66       10.35      0.63 o 
   9   7   4       43.95       33.16      0.83 o 
  10   7   4       65.69       85.07      1.73 o 
  11   7   4        0.02       -0.16      0.58 o 
  12   7   4        5.24       10.54      0.71 o 
  13   7   4       14.96       21.06      0.89 o 
  14   7   4        6.97        8.94      0.55 o 
   0   8   4     1935.37     2161.98     24.79 o 
   1   8   4       12.26       11.82      0.54 o 
   2   8   4     4834.18     4781.78     42.00 o 
   3   8   4        0.32        1.38      0.70 o 
   4   8   4      218.59      198.91      2.27 o 
   5   8   4       11.82       13.32      0.62 o 
   6   8   4       60.74       69.84      1.10 o 
   7   8   4       16.50       17.35      0.77 o 
   8   8   4      582.51      627.14      5.80 o 
   9   8   4       30.05       21.37      1.03 o 
  10   8   4      214.12      171.08      2.77 o 
  11   8   4        0.31        0.53      0.56 o 
  12   8   4       56.91       65.86      1.36 o 
  13   8   4       11.55       14.84      0.56 o 
  14   8   4        1.06        3.00      0.78 o 
   1   9   4      157.11      162.74      2.04 o 
   2   9   4      140.69      187.92      3.49 o 
   3   9   4      450.97      429.42      5.06 o 
   4   9   4      128.95      139.53      1.91 o 
   5   9   4        7.11        9.33      0.56 o 
   6   9   4      260.95      220.34      2.65 o 
   7   9   4      942.94      882.35      8.91 o 
   8   9   4        4.01        1.70      0.46 o 
   9   9   4      769.61      695.65      6.53 o 
  10   9   4        0.81        2.17      0.63 o 
  11   9   4      150.10      144.45      2.44 o 
  12   9   4       47.20       54.73      1.05 o 
  13   9   4        3.33        5.03      0.37 o 
   0  10   4     1234.96     1208.01     16.08 o 
   1  10   4     2360.07     2487.54     25.73 o 
   2  10   4      137.39      132.24      2.23 o 
   3  10   4      358.45      401.07      4.40 o 
   4  10   4      318.77      285.47      3.53 o 
   5  10   4       32.60       29.79      0.82 o 
   6  10   4      355.66      357.20      3.66 o 
   7  10   4      949.10      952.00      9.06 o 
   8  10   4      442.31      476.37      4.69 o 
   9  10   4       19.85       13.98      0.77 o 
  10  10   4       76.09       70.88      1.62 o 
  11  10   4      291.20      284.04      3.39 o 
  12  10   4        2.15        2.79      0.42 o 
  13  10   4        8.78       10.29      0.56 o 
   1  11   4      539.53      543.17      6.04 o 
   2  11   4      173.33      208.91      2.98 o 
   3  11   4      194.58      189.20      2.43 o 
   4  11   4       17.24       15.58      0.63 o 
   5  11   4      479.20      443.77      4.32 o 
   6  11   4      257.44      219.87      2.26 o 
   7  11   4      347.34      323.37      3.20 o 
   8  11   4      121.20      117.90      1.55 o 
   9  11   4      549.29      539.71      4.85 o 
  10  11   4       19.70       18.36      1.23 o 
  11  11   4      387.46      387.44      4.09 o 
  12  11   4       35.06       41.79      0.75 o 
  13  11   4        7.48       11.78      0.85 o 
   0  12   4     2440.74     2543.31     36.48 o 
   1  12   4        2.51        7.81      1.02 o 
   2  12   4      590.21      625.42      6.49 o 
   3  12   4        3.46        2.94      0.48 o 
   4  12   4     1991.60     2006.05     19.68 o 
   5  12   4       74.83       78.32      1.19 o 
   6  12   4      200.40      179.05      2.08 o 
   7  12   4      104.22      102.16      1.40 o 
   8  12   4       59.08       48.83      0.97 o 
   9  12   4        7.12        8.33      0.62 o 
  10  12   4       99.90      100.09      1.52 o 
  11  12   4       15.69       19.39      0.77 o 
  12  12   4        4.99        5.63      0.46 o 
   1  13   4     2057.79     2048.09     25.39 o 
   2  13   4       19.79       16.60      0.97 o 
   3  13   4      903.31      839.74      9.34 o 
   4  13   4      740.23      707.47      6.21 o 
   5  13   4     1673.67     1571.44     13.23 o 
   6  13   4      445.03      431.89      4.26 o 
   7  13   4      390.23      408.35      4.08 o 
   8  13   4        4.02        2.06      0.53 o 
   9  13   4      926.98      903.65      8.67 o 
  10  13   4      177.79      179.49      2.25 o 
  11  13   4      763.92      821.10      8.45 o 
  12  13   4      428.36      445.96      6.59 o 
   0  14   4      738.94      702.60     10.52 o 
   1  14   4        1.90        1.96      0.49 o 
   2  14   4       82.67       86.29      1.51 o 
   3  14   4      680.82      637.65      6.17 o 
   4  14   4     4573.00     4382.23     35.66 o 
   5  14   4       59.00       58.29      1.07 o 
   6  14   4        6.46        7.71      0.54 o 
   7  14   4      129.77      116.52      1.60 o 
   8  14   4      597.72      596.62      6.53 o 
   9  14   4       29.54       36.12      1.03 o 
  10  14   4      633.73      639.15      7.19 o 
  11  14   4      192.79      193.72      2.48 o 
  12  14   4       30.44       29.31      0.91 o 
   1  15   4      401.00      410.92      3.99 o 
   2  15   4       89.09       66.74      1.34 o 
   3  15   4      139.49      150.99      1.84 o 
   4  15   4       62.51       68.78      1.14 o 
   5  15   4        1.19        2.41      0.44 o 
   6  15   4       37.76       38.06      1.04 o 
   7  15   4      162.84      159.92      2.30 o 
   8  15   4       72.58       70.32      1.45 o 
   9  15   4       25.07       28.95      1.06 o 
  10  15   4       84.08       84.72      2.28 o 
  11  15   4        3.70        2.57      0.37 o 
   0  16   4      368.62      311.72      4.68 o 
   1  16   4      147.72      126.11      1.83 o 
   2  16   4        2.97        3.86      0.47 o 
   3  16   4      199.00      183.69      2.01 o 
   4  16   4       85.43       76.36      1.22 o 
   5  16   4      107.39      116.81      1.61 o 
   6  16   4       77.86       87.82      1.49 o 
   7  16   4       26.01       26.17      0.97 o 
   8  16   4       28.69       31.02      1.11 o 
   9  16   4      171.66      180.30      2.62 o 
  10  16   4        0.29        0.41      0.36 o 
  11  16   4       29.84       29.76      1.09 o 
   1  17   4      200.29      220.02      2.55 o 
   2  17   4      251.75      225.60      2.79 o 
   3  17   4      627.75      589.87      5.05 o 
   4  17   4      140.79      133.38      1.94 o 
   5  17   4      131.19      123.78      2.72 o 
   6  17   4      368.15      383.04      6.45 o 
   7  17   4      224.96      212.55      3.18 o 
   8  17   4        8.27       10.01      0.66 o 
   9  17   4      251.09      266.19      3.21 o 
  10  17   4        0.28       -0.34      0.36 o 
   0  18   4     1078.37     1072.61     13.44 o 
   1  18   4       24.46       23.89      0.76 o 
   2  18   4     1695.51     1580.95     12.34 o 
   3  18   4        6.34        4.96      0.69 o 
   4  18   4     1175.74     1209.66     10.79 o 
   5  18   4       27.06       30.33      1.20 o 
   6  18   4      523.25      521.99      7.17 o 
   7  18   4        1.02        0.92      0.49 o 
   8  18   4     1147.50     1206.76     16.14 o 
   9  18   4        4.38        5.34      0.47 o 
   1  19   4     1669.98     1688.18     15.30 o 
   2  19   4       24.74       25.02      0.85 o 
   3  19   4      441.25      461.92      4.91 o 
   4  19   4        5.13        5.78      0.51 o 
   5  19   4      862.91      880.23     10.76 o 
   6  19   4       13.21       13.34      1.27 o 
   7  19   4      636.07      647.84      8.45 o 
   8  19   4        0.29        1.31      0.43 o 
   9  19   4      567.59      604.94     12.54 o 
   0  20   4       25.35       26.87      1.23 o 
   1  20   4       83.14       85.25      1.44 o 
   2  20   4      239.12      243.67      3.22 o 
   3  20   4       58.00       56.74      1.21 o 
   4  20   4      292.15      317.91      3.89 o 
   5  20   4       90.20       99.12      1.84 o 
   6  20   4       51.10       51.61      1.21 o 
   7  20   4        6.71       11.87      1.72 o 
   8  20   4      198.01      202.62      6.20 o 
   1  21   4       19.56       25.17      0.77 o 
   2  21   4       83.64       80.79      1.33 o 
   3  21   4        8.60        9.94      0.73 o 
   4  21   4       22.09       19.87      0.97 o 
   5  21   4        4.91        4.94      0.70 o 
   6  21   4       26.40       24.74      0.89 o 
   7  21   4        0.57        0.85      0.78 o 
   0  22   4      202.55      198.46      3.35 o 
   1  22   4       45.27       46.35      1.27 o 
   2  22   4        5.23        6.91      0.66 o 
   3  22   4       14.57       20.32      0.69 o 
   4  22   4       12.14       10.72      0.61 o 
   5  22   4       27.28       28.98      1.02 o 
   1  23   4      287.11      328.25      4.89 o 
   2  23   4        0.22        0.25      0.45 o 
   3  23   4      505.18      518.79      8.62 o 
   4  23   4       40.49       45.51      1.75 o 
   1   1   5     4106.21     4258.14     31.01 o 
   2   1   5      848.84      943.06      7.20 o 
   3   1   5       25.92       24.89      0.57 o 
   4   1   5      624.92      610.57      4.52 o 
   5   1   5        2.38        3.86      0.34 o 
   6   1   5        4.73        3.32      0.34 o 
   7   1   5     1157.08     1028.50      7.60 o 
   8   1   5       47.04       34.99      1.22 o 
   9   1   5      138.02      121.58      1.82 o 
  10   1   5        9.40        6.73      0.59 o 
  11   1   5      167.19      172.15      2.51 o 
  12   1   5        6.59        8.07      0.74 o 
  13   1   5      188.34      197.19      3.19 o 
  14   1   5       86.70      100.80      3.73 o 
   0   2   5     2374.23     2469.50     24.33 o 
   1   2   5       63.67       52.72      0.80 o 
   2   2   5       75.38       52.10      0.75 o 
   3   2   5       51.24       63.18      0.83 o 
   4   2   5      715.31      795.19      5.65 o 
   5   2   5        1.47        1.53      0.32 o 
   6   2   5      402.00      379.95      2.93 o 
   7   2   5       76.94       74.27      1.03 o 
   8   2   5      133.02      135.51      1.70 o 
   9   2   5        3.07        5.04      0.58 o 
  10   2   5      156.24      153.83      2.61 o 
  11   2   5        7.56        7.28      0.64 o 
  12   2   5        1.65        0.74      0.57 o 
  13   2   5        0.04       -0.44      0.69 o 
  14   2   5        4.40        8.93      1.17 o 
   1   3   5      964.34      905.43      6.58 o 
   2   3   5      260.08      278.74      2.32 o 
   3   3   5      210.83      189.54      1.70 o 
   4   3   5      167.61      178.35      1.64 o 
   5   3   5     1296.11     1233.33      8.81 o 
   6   3   5      128.93      139.93      1.35 o 
   7   3   5     1241.39     1175.96      8.78 o 
   8   3   5      435.06      389.01      3.56 o 
   9   3   5      392.33      394.88      4.15 o 
  10   3   5      226.86      200.28      2.72 o 
  11   3   5       38.32       39.04      1.14 o 
  12   3   5       24.99       23.08      1.15 o 
  13   3   5      353.17      356.96      5.52 o 
  14   3   5       68.47       77.81      2.47 o 
   0   4   5     3604.91     3523.67     32.40 o 
   1   4   5      374.87      393.67      3.00 o 
   2   4   5      988.75      904.53      6.64 o 
   3   4   5     1204.13     1323.46      9.60 o 
   4   4   5     2564.73     2464.37     17.93 o 
   5   4   5      306.47      285.46      2.42 o 
   6   4   5     5410.74     5080.86     33.92 o 
   7   4   5       40.64       47.76      0.86 o 
   8   4   5      948.64      797.99      6.56 o 
   9   4   5        0.01        0.56      0.63 o 
  10   4   5       10.27       11.82      0.63 o 
  11   4   5       92.38       98.96      1.72 o 
  12   4   5      727.67      759.32      8.65 o 
  13   4   5      161.88      180.04      3.13 o 
  14   4   5      829.31      927.59     25.59 o 
   1   5   5     1672.47     1732.46     12.37 o 
   2   5   5        0.12        0.70      0.34 o 
   3   5   5     1034.99     1013.44      8.01 o 
   4   5   5       62.23       82.06      1.06 o 
   5   5   5     1056.08      975.96      7.31 o 
   6   5   5       71.29       67.46      1.03 o 
   7   5   5      105.05      113.16      1.71 o 
   8   5   5      275.66      271.74      2.60 o 
   9   5   5      705.59      628.33      6.19 o 
  10   5   5       31.52       28.06      1.07 o 
  11   5   5      375.70      394.03      6.12 o 
  12   5   5       11.77       12.93      0.72 o 
  13   5   5      474.28      495.33      8.68 o 
   0   6   5      111.44       76.20      1.30 o 
   1   6   5      120.68      155.67      1.50 o 
   2   6   5        4.58        9.11      0.44 o 
   3   6   5       41.75       46.25      0.89 o 
   4   6   5        0.21        0.89      0.39 o 
   5   6   5       31.08       20.57      0.56 o 
   6   6   5        2.73        6.15      0.46 o 
   7   6   5      435.52      396.21      3.77 o 
   8   6   5       41.77       46.95      0.97 o 
   9   6   5      422.24      442.56      4.28 o 
  10   6   5      159.06      142.24      2.63 o 
  11   6   5       46.69       53.13      1.24 o 
  12   6   5       40.42       45.20      1.43 o 
  13   6   5       10.50        9.92      0.65 o 
   1   7   5        9.77       13.24      0.51 o 
   2   7   5       67.72       79.92      1.12 o 
   3   7   5       52.15       49.25      0.97 o 
   4   7   5       16.62       21.88      0.68 o 
   5   7   5      182.10      152.58      1.67 o 
   6   7   5      587.95      549.16      5.33 o 
   7   7   5      472.90      412.40      4.19 o 
   8   7   5     1532.51     1315.57     11.65 o 
   9   7   5      275.59      274.88      3.15 o 
  10   7   5      680.80      618.32      7.38 o 
  11   7   5       21.35       19.72      0.88 o 
  12   7   5        2.92        2.96      0.64 o 
  13   7   5        8.75       10.35      0.85 o 
   0   8   5     3801.35     3848.45     43.21 o 
   1   8   5        1.71        0.95      0.33 o 
   2   8   5     2114.20     2114.99     19.31 o 
   3   8   5        9.20       10.91      0.52 o 
   4   8   5       18.77       15.97      0.55 o 
   5   8   5       87.46       93.82      1.35 o 
   6   8   5       47.03       48.17      1.05 o 
   7   8   5      155.59      142.50      2.02 o 
   8   8   5      884.91      938.59      8.88 o 
   9   8   5        1.46        6.45      0.62 o 
  10   8   5     2009.26     1950.41     21.84 o 
  11   8   5        7.41        8.21      0.60 o 
  12   8   5      175.95      196.97      2.53 o 
  13   8   5        8.39       10.97      2.41 o 
   1   9   5     3322.13     3334.34     29.99 o 
   2   9   5     1193.28     1178.64     10.54 o 
   3   9   5     2687.48     2649.81     23.51 o 
   4   9   5      279.93      245.03      2.70 o 
   5   9   5     1887.76     1780.42     16.63 o 
   6   9   5       96.33       85.77      1.46 o 
   7   9   5     1810.82     1638.71     14.73 o 
   8   9   5      416.70      394.13      3.96 o 
   9   9   5     1557.65     1568.56     13.96 o 
  10   9   5      177.89      182.68      2.49 o 
  11   9   5      853.20      855.48      8.34 o 
  12   9   5       64.03       68.95      1.47 o 
   0  10   5     2666.00     2332.71     28.14 o 
   1  10   5     1092.06     1204.16     11.43 o 
   2  10   5     2727.32     2780.15     28.82 o 
   3  10   5     1129.11     1164.62     10.95 o 
   4  10   5       11.31       15.45      0.68 o 
   5  10   5      143.05      124.25      1.65 o 
   6  10   5     3750.40     3535.29     29.06 o 
   7  10   5       69.44       89.71      1.23 o 
   8  10   5      831.15      766.30      6.21 o 
   9  10   5       93.38       94.04      1.37 o 
  10  10   5      295.98      309.22      3.41 o 
  11  10   5       20.01       24.41      1.09 o 
  12  10   5      712.18      778.52     10.96 o 
   1  11   5      323.60      364.27      4.35 o 
   2  11   5      581.60      576.98      6.09 o 
   3  11   5      360.94      339.97      3.95 o 
   4  11   5       18.27       16.95      0.79 o 
   5  11   5      168.30      159.07      2.11 o 
   6  11   5       45.61       44.87      0.90 o 
   7  11   5      248.23      249.94      2.61 o 
   8  11   5      122.14      121.62      1.67 o 
   9  11   5      122.49      117.22      1.71 o 
  10  11   5       54.35       65.49      1.35 o 
  11  11   5      367.74      379.13      4.44 o 
  12  11   5        1.33        2.11      0.47 o 
   0  12   5     3928.84     4122.59     81.30 o 
   1  12   5       13.67       18.54      0.97 o 
   2  12   5      260.78      266.10      3.41 o 
   3  12   5      305.33      314.37      4.00 o 
   4  12   5      221.20      199.28      2.52 o 
   5  12   5       87.35       95.22      1.40 o 
   6  12   5      216.23      227.96      2.42 o 
   7  12   5        7.80       10.03      0.64 o 
   8  12   5      142.92      140.53      2.00 o 
   9  12   5        3.54        5.86      0.54 o 
  10  12   5       43.10       48.83      1.12 o 
  11  12   5        0.29        1.15      0.40 o 
  12  12   5        0.87        0.54      1.01 o 
   1  13   5        1.70        2.34      1.18 o 
   2  13   5      352.64      383.75      4.95 o 
   3  13   5      886.99      844.25      8.91 o 
   4  13   5       33.95       39.05      1.00 o 
   5  13   5      449.53      454.57      4.59 o 
   6  13   5       20.74       21.20      0.87 o 
   7  13   5       52.51       46.59      1.02 o 
   8  13   5        2.45        2.76      0.56 o 
   9  13   5       66.18       79.48      1.41 o 
  10  13   5       35.20       41.69      0.97 o 
  11  13   5      177.71      201.55      2.70 o 
   0  14   5     2569.73     2372.29     49.97 o 
   1  14   5      679.89      664.32      8.40 o 
   2  14   5      774.78      825.32      9.58 o 
   3  14   5      433.41      372.49      4.81 o 
   4  14   5      534.01      515.29      5.13 o 
   5  14   5        3.68        2.56      0.42 o 
   6  14   5     1912.58     1875.71     20.26 o 
   7  14   5        1.41        2.35      0.52 o 
   8  14   5      852.18      856.39      9.10 o 
   9  14   5       18.39       22.49      0.76 o 
  10  14   5      100.33      105.61      1.58 o 
  11  14   5       15.45       18.81      1.36 o 
   1  15   5      383.56      420.41      5.27 o 
   2  15   5      173.59      142.55      2.11 o 
   3  15   5      772.40      684.43      7.19 o 
   4  15   5       78.34       89.10      1.28 o 
   5  15   5     1927.54     1895.94     16.22 o 
   6  15   5        0.31        1.24      0.47 o 
   7  15   5      642.67      658.16      7.14 o 
   8  15   5        0.00        0.58      0.41 o 
   9  15   5      209.61      220.11      2.78 o 
  10  15   5       11.11       12.23      0.60 o 
   0  16   5      564.01      541.11     12.68 o 
   1  16   5        5.25        3.05      0.78 o 
   2  16   5       19.96       20.51      1.28 o 
   3  16   5      196.06      166.91      2.47 o 
   4  16   5        9.30       10.27      0.69 o 
   5  16   5       80.76       75.38      1.58 o 
   6  16   5        8.91       10.50      0.70 o 
   7  16   5       10.50        9.77      0.60 o 
   8  16   5        4.05        2.42      0.52 o 
   9  16   5       17.14       25.32      0.87 o 
  10  16   5       25.03       20.84      0.74 o 
   1  17   5      318.14      293.31      5.79 o 
   2  17   5       77.33       80.64      1.71 o 
   3  17   5        2.11        3.18      0.68 o 
   4  17   5      161.78      156.47      2.54 o 
   5  17   5       64.83       64.83      1.32 o 
   6  17   5       35.38       40.37      1.19 o 
   7  17   5      613.33      647.00      7.76 o 
   8  17   5       13.16       11.79      0.60 o 
   9  17   5       31.70       35.85      0.88 o 
   0  18   5       86.16       94.53      3.82 o 
   1  18   5        4.10        7.72      0.88 o 
   2  18   5      101.10      123.15      2.23 o 
   3  18   5       42.68       46.42      1.33 o 
   4  18   5       67.73       67.38      2.43 o 
   5  18   5       24.84       31.29      0.99 o 
   6  18   5      141.21      147.93      2.74 o 
   7  18   5       34.13       41.23      1.12 o 
   8  18   5       95.88      116.77      2.51 o 
   1  19   5      348.29      334.78      4.35 o 
   2  19   5        9.61        7.00      0.63 o 
   3  19   5      106.68      118.32      1.90 o 
   4  19   5       21.54       22.56      1.21 o 
   5  19   5       13.21        9.31      0.68 o 
   6  19   5       32.40       31.73      1.20 o 
   7  19   5        8.17        5.96      0.77 o 
   8  19   5        1.08        1.26      0.67 o 
   0  20   5      937.10      965.26     26.94 o 
   1  20   5        1.44        0.10      0.71 o 
   2  20   5       15.35       16.75      0.80 o 
   3  20   5       58.37       54.28      1.63 o 
   4  20   5       96.61      109.71      2.97 o 
   5  20   5        3.51        3.98      0.64 o 
   6  20   5       11.54        9.31      0.75 o 
   1  21   5       30.48       31.69      1.60 o 
   2  21   5       16.44       11.90      1.12 o 
   3  21   5        5.30        4.41      1.04 o 
   4  21   5       23.68       21.13      0.82 o 
   5  21   5       53.99       58.86      2.42 o 
   0  22   5      114.33      107.13      3.86 o 
   1  22   5       26.84       27.37      1.30 o 
   2  22   5      571.55      638.27     17.51 o 
   3  22   5        1.57        0.54      0.52 o 
   4  22   5      333.86      356.13     10.06 o 
   0   0   6     4272.82     4093.00     76.62 o 
   1   0   6     1597.20     1541.91     17.07 o 
   2   0   6     2425.23     2159.28     23.68 o 
   3   0   6      497.14      518.35      5.30 o 
   4   0   6     4676.63     4520.35     37.55 o 
   5   0   6       72.63       52.63      0.92 o 
   6   0   6      926.06      871.59      7.91 o 
   7   0   6      323.86      298.34      3.68 o 
   8   0   6     2158.46     2105.40     26.59 o 
   9   0   6       20.03       19.19      1.20 o 
  10   0   6     1695.99     1624.24     22.00 o 
  11   0   6       10.64       12.20      1.64 o 
   1   1   6      338.39      281.78      2.59 o 
   2   1   6      143.36      182.39      1.84 o 
   3   1   6     5880.70     5727.16     38.21 o 
   4   1   6       72.27       76.19      0.80 o 
   5   1   6      485.67      386.91      2.61 o 
   6   1   6       70.29       71.29      0.89 o 
   7   1   6      636.68      621.67      5.09 o 
   8   1   6      757.82      695.96      6.40 o 
   9   1   6      339.68      345.01      3.93 o 
  10   1   6       13.37       11.68      0.69 o 
  11   1   6     1177.08     1170.21     17.47 o 
  12   1   6       95.34       93.61      3.10 o 
   0   2   6     1955.25     1908.49     20.07 o 
   1   2   6      517.53      539.50      4.42 o 
   2   2   6       14.67       16.80      0.49 o 
   3   2   6       16.15       22.67      0.56 o 
   4   2   6      576.07      560.96      3.71 o 
   5   2   6      191.31      178.84      1.48 o 
   6   2   6      441.93      452.93      3.28 o 
   7   2   6      360.66      340.78      2.77 o 
   8   2   6      404.64      350.78      3.45 o 
   9   2   6       94.52       96.32      1.59 o 
  10   2   6       55.19       55.71      1.25 o 
  11   2   6        3.12        1.97      0.63 o 
  12   2   6        8.48       12.10      1.09 o 
   1   3   6       75.40       87.62      1.11 o 
   2   3   6       18.12       16.80      0.48 o 
   3   3   6      159.81      163.05      1.39 o 
   4   3   6      229.54      238.25      1.90 o 
   5   3   6        0.03        0.02      0.34 o 
   6   3   6       30.57       28.79      0.60 o 
   7   3   6      353.78      340.65      2.76 o 
   8   3   6      785.46      682.87      5.91 o 
   9   3   6      119.68      117.33      1.82 o 
  10   3   6       51.87       40.94      1.33 o 
  11   3   6       79.23       85.04      2.02 o 
  12   3   6        4.07        4.34      0.76 o 
  13   3   6       40.94       51.41      2.56 o 
   0   4   6      331.92      262.70      2.97 o 
   1   4   6        2.92        0.21      0.27 o 
   2   4   6      576.87      592.09      4.55 o 
   3   4   6       14.83       16.27      0.46 o 
   4   4   6      587.47      553.87      4.08 o 
   5   4   6        4.30        8.01      0.41 o 
   6   4   6      784.89      777.26      6.28 o 
   7   4   6        1.06        0.59      0.39 o 
   8   4   6       88.47       67.63      1.08 o 
   9   4   6      134.86      124.92      2.05 o 
  10   4   6      156.49      158.59      3.20 o 
  11   4   6       94.39       90.72      2.10 o 
  12   4   6      312.12      343.15      9.92 o 
  13   4   6        2.05        5.30      1.08 o 
   1   5   6     1587.34     1568.98     11.19 o 
   2   5   6     1436.53     1362.21     10.37 o 
   3   5   6     2260.00     2039.35     14.70 o 
   4   5   6      514.54      515.09      4.37 o 
   5   5   6     2537.16     2407.92     18.01 o 
   6   5   6       48.30       57.26      1.07 o 
   7   5   6        9.47        8.75      0.52 o 
   8   5   6       91.65       90.59      1.33 o 
   9   5   6     3488.45     3377.39     31.97 o 
  10   5   6       54.91       51.34      1.66 o 
  11   5   6      590.22      597.39      9.21 o 
  12   5   6       11.23       11.71      0.95 o 
   0   6   6     1219.51     1231.43     16.96 o 
   1   6   6      262.99      261.25      2.35 o 
   2   6   6      230.60      211.40      1.90 o 
   3   6   6      939.97      927.21      7.57 o 
   4   6   6     2080.30     1973.57     15.64 o 
   5   6   6        9.58       11.81      0.51 o 
   6   6   6      774.97      761.21      6.23 o 
   7   6   6      720.01      725.67      6.23 o 
   8   6   6      502.19      504.16      4.83 o 
   9   6   6        0.38        1.09      0.52 o 
  10   6   6       95.06       89.34      2.18 o 
  11   6   6       72.44       79.70      1.86 o 
  12   6   6      327.12      321.06      7.27 o 
   1   7   6        0.47        0.68      0.28 o 
   2   7   6        0.36        3.25      0.40 o 
   3   7   6       26.41       24.41      0.75 o 
   4   7   6       75.51       82.58      1.14 o 
   5   7   6       67.02       61.17      0.94 o 
   6   7   6       44.81       47.90      0.90 o 
   7   7   6      413.72      395.14      3.88 o 
   8   7   6       57.20       47.82      1.13 o 
   9   7   6      225.22      235.61      2.95 o 
  10   7   6       44.89       50.62      1.60 o 
  11   7   6       30.99       33.42      1.46 o 
  12   7   6       18.24       16.70      0.82 o 
   0   8   6       47.19       55.07      1.06 o 
   1   8   6        6.61       13.29      0.48 o 
   2   8   6      121.67      111.77      1.44 o 
   3   8   6      157.19      138.67      1.62 o 
   4   8   6     1651.33     1535.30     12.60 o 
   5   8   6      171.41      158.62      1.73 o 
   6   8   6       52.29       53.94      1.06 o 
   7   8   6        2.79        2.47      0.47 o 
   8   8   6       33.92       31.66      0.96 o 
   9   8   6       38.64       46.13      1.14 o 
  10   8   6      758.30      808.35      9.73 o 
  11   8   6       91.70      100.53      2.40 o 
   1   9   6      137.31      132.62      1.78 o 
   2   9   6       23.15       27.13      0.73 o 
   3   9   6       26.36       41.04      0.81 o 
   4   9   6      129.72      137.75      1.55 o 
   5   9   6       15.09       24.92      0.74 o 
   6   9   6       58.23       52.95      1.07 o 
   7   9   6      123.32      120.63      1.68 o 
   8   9   6       27.06       23.58      0.89 o 
   9   9   6      581.69      594.26      6.60 o 
  10   9   6       59.31       63.90      1.22 o 
  11   9   6       17.92       20.33      0.94 o 
  12   9   6        8.21       11.44      1.12 o 
   0  10   6      424.67      424.50      7.55 o 
   1  10   6        0.72        8.12      0.50 o 
   2  10   6      746.62      712.07      6.35 o 
   3  10   6      761.93      679.22      6.58 o 
   4  10   6        7.21        8.91      0.47 o 
   5  10   6       42.54       41.24      0.88 o 
   6  10   6      131.98      118.94      1.57 o 
   7  10   6       59.16       48.05      1.07 o 
   8  10   6      248.67      249.81      3.92 o 
   9  10   6      453.41      471.93      5.34 o 
  10  10   6      207.08      222.88      2.81 o 
  11  10   6       94.86       90.03      2.53 o 
   1  11   6      170.10      193.00      2.42 o 
   2  11   6        0.31        0.53      0.50 o 
   3  11   6     2151.24     2251.13     23.74 o 
   4  11   6       52.39       48.87      0.88 o 
   5  11   6       89.70       67.85      1.09 o 
   6  11   6        6.46        6.38      0.52 o 
   7  11   6       18.07       12.67      0.93 o 
   8  11   6      482.00      479.81      5.87 o 
   9  11   6      106.92      112.66      2.65 o 
  10  11   6      157.48      151.03      2.34 o 
  11  11   6      174.02      193.51      5.97 o 
   0  12   6       59.80       56.84      4.36 o 
   1  12   6        5.99        0.33      0.46 o 
   2  12   6     1050.29     1031.75     11.20 o 
   3  12   6      252.82      195.85      2.86 o 
   4  12   6       14.23       16.26      0.64 o 
   5  12   6      139.11      160.86      1.98 o 
   6  12   6       91.74       81.48      1.49 o 
   7  12   6        0.20        2.68      0.50 o 
   8  12   6      182.64      172.52      2.64 o 
   9  12   6        0.12        0.52      0.47 o 
  10  12   6       11.25       14.18      0.61 o 
  11  12   6        0.25        1.03      0.90 o 
   1  13   6      254.99      282.78      5.09 o 
   2  13   6      409.03      372.40      5.27 o 
   3  13   6     2578.82     2421.89     24.81 o 
   4  13   6        1.99        1.52      0.57 o 
   5  13   6      798.85      804.63      8.71 o 
   6  13   6        5.85        5.41      0.64 o 
   7  13   6      564.67      540.68      7.87 o 
   8  13   6      207.38      219.68      3.01 o 
   9  13   6      191.71      213.34      3.48 o 
  10  13   6       37.47       38.55      0.93 o 
   0  14   6      384.52      398.86     18.81 o 
   1  14   6      394.21      378.84      5.44 o 
   2  14   6      892.23      816.15     10.16 o 
   3  14   6        3.14        6.03      0.64 o 
   4  14   6      579.44      628.86      6.95 o 
   5  14   6        8.51        7.41      0.76 o 
   6  14   6       59.51       57.63      1.76 o 
   7  14   6       23.55       20.37      0.91 o 
   8  14   6      494.18      531.38      7.81 o 
   9  14   6      108.25      123.95      2.31 o 
  10  14   6      368.49      398.56     11.54 o 
   1  15   6       42.49       44.35      1.34 o 
   2  15   6        1.28        3.65      0.69 o 
   3  15   6        4.66        3.80      0.66 o 
   4  15   6      123.78      115.12      2.24 o 
   5  15   6       57.50       59.78      2.07 o 
   6  15   6       18.91       20.49      0.83 o 
   7  15   6       65.98       62.85      1.49 o 
   8  15   6        8.42        5.67      0.53 o 
   9  15   6       13.33       15.52      0.88 o 
   0  16   6      597.60      594.94     17.87 o 
   1  16   6        2.06        0.54      1.21 o 
   2  16   6      400.09      413.34      8.15 o 
   3  16   6       36.56       37.15      1.62 o 
   4  16   6       72.66       83.75      3.41 o 
   5  16   6        0.07        1.78      0.99 o 
   6  16   6       32.44       40.13      2.90 o 
   7  16   6       55.00       71.02      1.83 o 
   8  16   6       86.44       95.48      2.15 o 
   9  16   6       64.06       90.58      2.13 o 
   1  17   6      484.24      482.24     10.32 o 
   2  17   6      498.57      475.83     10.11 o 
   3  17   6       28.46       31.14      1.74 o 
   4  17   6       25.86       32.46      1.50 o 
   5  17   6      209.26      213.94      4.11 o 
   6  17   6      188.19      189.08      3.13 o 
   7  17   6      179.87      210.08      3.89 o 
   8  17   6        0.23        2.31      1.35 o 
   0  18   6      729.68      798.73     22.72 o 
   1  18   6       48.25       41.41      1.93 o 
   2  18   6      466.04      510.34     10.54 o 
   3  18   6       39.65       41.35      1.40 o 
   4  18   6     2020.68     2111.46     28.77 o 
   5  18   6        0.23        1.66      0.66 o 
   6  18   6      576.95      624.86     10.19 o 
   7  18   6       42.10       55.49      2.47 o 
   1  19   6      670.59      726.77     10.27 o 
   2  19   6      210.60      242.24      4.33 o 
   3  19   6      986.52     1022.68     16.47 o 
   4  19   6       48.19       54.15      1.54 o 
   5  19   6      182.92      209.40      6.64 o 
   6  19   6        0.41        0.20      0.63 o 
   0  20   6       59.57       62.50      3.05 o 
   1  20   6       34.27       37.50      1.73 o 
   2  20   6      110.87      108.97      3.73 o 
   3  20   6       12.98       17.23      1.22 o 
   4  20   6      107.76      128.78      3.34 o 
   1  21   6        4.60        9.20      0.89 o 
   2  21   6        0.07        0.13      0.62 o 
   3  21   6        9.83       12.93      1.30 o 
   1   1   7      246.82      199.84      1.55 o 
   2   1   7        0.98        3.02      0.28 o 
   3   1   7       50.02       60.22      0.75 o 
   4   1   7       16.60       23.85      0.52 o 
   5   1   7      385.76      344.73      2.42 o 
   6   1   7       19.36       24.38      0.59 o 
   7   1   7     1999.63     1899.95     14.49 o 
   8   1   7        2.06        2.50      0.49 o 
   9   1   7      307.10      295.94      4.06 o 
  10   1   7       69.45       67.91      1.74 o 
  11   1   7       29.00       31.47      2.42 o 
   0   2   7       45.34       40.25      0.85 o 
   1   2   7      945.09      943.84      6.00 o 
   2   2   7      185.05      201.73      1.57 o 
   3   2   7        6.63       11.39      0.39 o 
   4   2   7        7.46        9.17      0.38 o 
   5   2   7        2.69        1.25      0.30 o 
   6   2   7       25.56       25.84      0.80 o 
   7   2   7      437.40      433.23      3.67 o 
   8   2   7      133.35      113.15      1.71 o 
   9   2   7      152.76      166.90      2.73 o 
  10   2   7       21.76       21.98      1.06 o 
  11   2   7        7.54        8.57      2.16 o 
   1   3   7     1936.76     1871.52     11.90 o 
   2   3   7        5.66        3.79      0.31 o 
   3   3   7       21.39       27.42      0.60 o 
   4   3   7       56.14       57.92      0.84 o 
   5   3   7      509.36      498.66      3.91 o 
   6   3   7       37.93       37.04      0.75 o 
   7   3   7       24.15       24.14      0.75 o 
   8   3   7       57.45       47.90      1.14 o 
   9   3   7      926.70      899.54     12.33 o 
  10   3   7       13.42       11.45      0.82 o 
   0   4   7     1809.34     1642.62     14.71 o 
   1   4   7      121.73      122.86      1.15 o 
   2   4   7     3640.75     3486.50     23.04 o 
   3   4   7       41.84       28.77      0.62 o 
   4   4   7        8.84        9.08      0.43 o 
   5   4   7      388.76      320.28      2.79 o 
   6   4   7      925.15      891.18      7.32 o 
   7   4   7      284.62      277.50      2.84 o 
   8   4   7     1600.29     1559.46     15.97 o 
   9   4   7        0.07        0.62      0.59 o 
  10   4   7      548.16      512.68     10.21 o 
  11   4   7       26.40       25.78      3.48 o 
   1   5   7      496.41      457.04      3.64 o 
   2   5   7      132.72      129.18      1.32 o 
   3   5   7      370.51      360.02      3.06 o 
   4   5   7       76.47       82.17      1.12 o 
   5   5   7      753.19      727.22      5.81 o 
   6   5   7        0.07        0.60      0.40 o 
   7   5   7      893.85      827.16      7.42 o 
   8   5   7        1.25        0.79      0.51 o 
   9   5   7       57.60       61.76      1.45 o 
  10   5   7       17.73       16.75      1.43 o 
  11   5   7      232.95      236.72      5.22 o 
   0   6   7       76.21       71.89      1.68 o 
   1   6   7      371.28      323.35      2.76 o 
   2   6   7      141.70      132.18      1.41 o 
   3   6   7      610.47      589.86      4.65 o 
   4   6   7        4.24       10.14      0.46 o 
   5   6   7      113.69      107.42      1.28 o 
   6   6   7       21.41       13.40      0.55 o 
   7   6   7        3.24        3.34      0.48 o 
   8   6   7       13.25       13.37      0.93 o 
   9   6   7        3.13        3.52      0.60 o 
  10   6   7       14.09       15.78      1.03 o 
  11   6   7       59.62       55.98      1.46 o 
   1   7   7      364.87      342.59      2.92 o 
   2   7   7      730.25      632.82      4.91 o 
   3   7   7     1231.74     1214.97      9.26 o 
   4   7   7      323.32      310.62      2.95 o 
   5   7   7        3.23        5.83      0.52 o 
   6   7   7       51.96       57.19      1.06 o 
   7   7   7       18.49       14.50      0.68 o 
   8   7   7        0.59        0.37      0.56 o 
   9   7   7       20.57       21.39      0.93 o 
  10   7   7       28.02       28.38      1.22 o 
  11   7   7        7.98        8.09      0.54 o 
   0   8   7      553.98      577.98      7.16 o 
   1   8   7       37.52       31.15      0.70 o 
   2   8   7       22.78       15.22      0.54 o 
   3   8   7      762.48      709.32      6.14 o 
   4   8   7     1694.61     1699.62     13.67 o 
   5   8   7      244.09      229.28      2.31 o 
   6   8   7     1293.66     1222.29     11.39 o 
   7   8   7        9.09        8.71      0.56 o 
   8   8   7      309.47      310.49      4.29 o 
   9   8   7       11.98       11.72      0.81 o 
  10   8   7        6.29        7.44      0.72 o 
  11   8   7       66.04       78.33      2.08 o 
   1   9   7     1991.90     1903.27     17.56 o 
   2   9   7       58.11       57.54      0.99 o 
   3   9   7     1174.77     1183.38      9.64 o 
   4   9   7       45.65       47.79      0.85 o 
   5   9   7     1397.66     1337.31     12.37 o 
   6   9   7        0.30        1.47      0.46 o 
   7   9   7     1921.01     1904.68     19.85 o 
   8   9   7        1.42        2.24      0.54 o 
   9   9   7      299.74      317.13      4.49 o 
  10   9   7        8.36       11.24      0.62 o 
  11   9   7      554.95      603.11     16.39 o 
   0  10   7     1980.89     2012.76     29.29 o 
   1  10   7      191.87      179.27      2.17 o 
   2  10   7      579.76      616.02      5.78 o 
   3  10   7       77.28       89.94      1.49 o 
   4  10   7      932.72      919.72      8.43 o 
   5  10   7        0.16        0.00      0.38 o 
   6  10   7      977.81      940.46      9.66 o 
   7  10   7       20.52       18.82      0.81 o 
   8  10   7      773.99      752.37      9.86 o 
   9  10   7       14.28       13.82      0.72 o 
  10  10   7      320.09      355.68     10.60 o 
   1  11   7        0.82        1.91      0.49 o 
   2  11   7      162.40      143.66      1.88 o 
   3  11   7      283.43      236.27      2.81 o 
   4  11   7      127.68      132.30      1.84 o 
   5  11   7      244.67      252.77      3.42 o 
   6  11   7      248.84      238.51      3.45 o 
   7  11   7       42.75       41.55      0.99 o 
   8  11   7      398.17      426.78      5.20 o 
   9  11   7        4.26        5.48      0.63 o 
  10  11   7      250.21      271.72      8.13 o 
   0  12   7      248.92      231.87      4.76 o 
   1  12   7       37.82       31.33      1.14 o 
   2  12   7        0.05        0.78      0.49 o 
   3  12   7      249.26      210.37      2.95 o 
   4  12   7       10.68       10.59      0.73 o 
   5  12   7       50.12       46.35      1.19 o 
   6  12   7       50.80       48.26      1.31 o 
   7  12   7       65.43       70.76      1.44 o 
   8  12   7       53.03       64.26      1.27 o 
   9  12   7        4.42        2.74      0.58 o 
   1  13   7      221.41      234.00      4.57 o 
   2  13   7        0.53        2.39      0.62 o 
   3  13   7      292.75      269.93      5.76 o 
   4  13   7        5.77        6.16      0.80 o 
   5  13   7       53.83       61.77      1.78 o 
   6  13   7       15.90       17.25      0.80 o 
   7  13   7       39.37       42.72      1.40 o 
   8  13   7      104.78      104.62      3.25 o 
   9  13   7      886.05      960.32     26.40 o 
   0  14   7     1666.04     1711.96     47.95 o 
   1  14   7      158.78      159.79      3.72 o 
   2  14   7      757.64      743.92     10.19 o 
   3  14   7       13.40       14.90      0.91 o 
   4  14   7      135.94      134.81      2.50 o 
   5  14   7        6.47        8.84      0.76 o 
   6  14   7      678.42      714.84     10.35 o 
   7  14   7        8.16       10.97      0.81 o 
   8  14   7     1009.72     1156.81     18.37 o 
   1  15   7     1547.14     1577.22     22.07 o 
   2  15   7       67.11       66.29      2.02 o 
   3  15   7       59.11       69.79      1.56 o 
   4  15   7        1.25        1.98      0.66 o 
   5  15   7      288.06      330.94      6.00 o 
   6  15   7        0.10        0.29      0.65 o 
   7  15   7      188.26      184.07      4.06 o 
   8  15   7       96.40       90.02      3.37 o 
   0  16   7      156.73      137.60      6.49 o 
   1  16   7       38.05       34.58      1.42 o 
   2  16   7      275.92      284.49      4.66 o 
   3  16   7      178.46      178.38      3.22 o 
   4  16   7       20.93       21.86      1.29 o 
   5  16   7      112.43      123.44      2.65 o 
   6  16   7       15.65       15.19      0.87 o 
   7  16   7       51.48       71.24      1.84 o 
   1  17   7      587.89      639.54      9.30 o 
   2  17   7       56.37       58.15      2.62 o 
   3  17   7       70.32       74.42      1.74 o 
   4  17   7       12.61       14.19      1.00 o 
   5  17   7       37.93       39.70      1.42 o 
   6  17   7       13.25       15.62      0.94 o 
   0  18   7        0.46       -0.23      0.74 o 
   1  18   7       12.41        5.98      0.64 o 
   2  18   7       30.29       35.71      1.15 o 
   3  18   7        6.27        2.36      0.55 o 
   4  18   7       54.52       52.62      1.72 o 
   5  18   7       35.36       31.18      1.14 o 
   1  19   7        4.55        3.72      0.56 o 
   2  19   7        7.97       14.57      2.58 o 
   3  19   7      197.48      198.45      6.24 o 
   4  19   7       33.57       32.37      1.71 o 
   0   0   8     2538.88     2477.21     30.86 o 
   1   0   8       41.91       40.93      0.89 o 
   2   0   8      413.36      397.00      3.86 o 
   3   0   8        0.63        1.10      0.40 o 
   4   0   8     3234.84     3069.20     25.63 o 
   5   0   8       96.78       95.08      1.64 o 
   6   0   8     2060.25     2031.39     22.23 o 
   7   0   8      326.52      321.80      6.58 o 
   8   0   8      374.48      346.51      6.88 o 
   9   0   8      105.26       90.58      2.94 o 
  10   0   8      472.61      492.84     15.53 o 
   1   1   8      534.69      523.22      3.55 o 
   2   1   8      724.65      672.46      4.55 o 
   3   1   8     1120.57     1078.54      7.02 o 
   4   1   8       83.85       89.15      0.93 o 
   5   1   8      983.86      920.90      6.67 o 
   6   1   8       28.68       31.50      0.78 o 
   7   1   8      156.23      170.07      2.48 o 
   8   1   8      574.41      546.28      8.24 o 
   9   1   8      864.95      844.53     14.77 o 
   0   2   8      243.11      209.62      2.50 o 
   1   2   8      468.67      415.07      3.10 o 
   2   2   8        3.47        1.56      0.31 o 
   3   2   8      583.17      614.95      4.19 o 
   4   2   8       67.58       62.47      0.79 o 
   5   2   8      119.94      117.87      1.34 o 
   6   2   8       61.66       69.57      1.14 o 
   7   2   8        5.25        8.02      0.54 o 
   8   2   8      148.88      140.48      2.40 o 
   9   2   8       72.73       70.86      2.91 o 
  10   2   8       21.55       25.46      1.42 o 
   1   3   8        8.37        5.20      0.37 o 
   2   3   8      205.80      193.97      1.69 o 
   3   3   8        5.73        2.17      0.35 o 
   4   3   8        2.69        3.41      0.36 o 
   5   3   8       23.52       16.17      0.57 o 
   6   3   8       12.26       11.32      0.57 o 
   7   3   8        6.10        6.10      0.55 o 
   8   3   8      148.43      131.73      2.17 o 
   9   3   8        0.66        0.59      1.35 o 
  10   3   8       35.03       32.80      1.57 o 
   0   4   8      744.74      657.61      6.86 o 
   1   4   8      397.80      392.01      3.22 o 
   2   4   8      744.30      764.23      5.96 o 
   3   4   8      139.70      140.96      1.45 o 
   4   4   8       10.63       12.79      0.52 o 
   5   4   8        0.14        0.78      0.36 o 
   6   4   8      152.79      143.81      1.80 o 
   7   4   8        0.66        0.83      0.49 o 
   8   4   8      759.27      781.72      9.62 o 
   9   4   8       57.98       65.52      1.88 o 
   1   5   8      373.02      380.79      3.44 o 
   2   5   8      179.74      187.38      1.97 o 
   3   5   8     3053.57     2966.61     22.39 o 
   4   5   8        2.17        0.85      0.38 o 
   5   5   8      575.97      540.00      5.15 o 
   6   5   8        2.21        0.74      0.45 o 
   7   5   8      207.79      211.07      2.77 o 
   8   5   8      270.11      277.12      3.80 o 
   9   5   8      472.34      488.68      7.32 o 
  10   5   8        2.47        2.07      0.85 o 
   0   6   8      617.04      574.59      7.37 o 
   1   6   8      407.45      387.67      3.78 o 
   2   6   8     1161.19     1105.08      9.43 o 
   3   6   8      597.48      573.27      5.09 o 
   4   6   8        6.58        5.96      0.46 o 
   5   6   8        4.09        4.55      0.51 o 
   6   6   8      666.86      699.76      7.24 o 
   7   6   8      148.27      150.85      2.13 o 
   8   6   8      191.20      202.34      3.11 o 
   9   6   8       90.27       93.59      1.83 o 
   1   7   8        4.48        4.06      0.40 o 
   2   7   8       13.20       17.30      0.62 o 
   3   7   8        0.85        0.70      0.37 o 
   4   7   8        1.58        2.39      0.43 o 
   5   7   8       22.94       29.35      0.83 o 
   6   7   8        1.40        4.50      0.51 o 
   7   7   8        0.07       -0.08      0.54 o 
   8   7   8       18.97       19.31      0.84 o 
   9   7   8        1.20        1.77      0.44 o 
   0   8   8      101.64      112.99      3.16 o 
   1   8   8        0.20        0.87      0.36 o 
   2   8   8       79.58       76.43      1.18 o 
   3   8   8      276.48      233.71      2.46 o 
   4   8   8      578.82      601.93      6.28 o 
   5   8   8      274.01      266.65      3.10 o 
   6   8   8        6.13        5.43      0.55 o 
   7   8   8       42.77       41.29      1.11 o 
   8   8   8       28.05       24.69      0.84 o 
   9   8   8       33.71       35.80      2.29 o 
   1   9   8        0.11        1.34      0.36 o 
   2   9   8       42.42       51.24      0.97 o 
   3   9   8       66.81       60.25      1.16 o 
   4   9   8       18.02       22.85      0.70 o 
   5   9   8        9.44        7.25      0.51 o 
   6   9   8        6.01        7.49      0.51 o 
   7   9   8       47.00       41.92      1.21 o 
   8   9   8        0.01        0.38      0.48 o 
   9   9   8        1.01        1.28      0.79 o 
   0  10   8        7.34        8.73      0.61 o 
   1  10   8       61.48       56.74      1.03 o 
   2  10   8       28.19       32.92      0.81 o 
   3  10   8      101.16      107.79      1.69 o 
   4  10   8      620.72      626.13      7.09 o 
   5  10   8       13.37       13.02      0.71 o 
   6  10   8      297.70      306.30      4.35 o 
   7  10   8       34.07       30.14      1.34 o 
   8  10   8        9.22       13.33      0.87 o 
   9  10   8       51.01       54.95      2.20 o 
   1  11   8        2.32        3.07      0.42 o 
   2  11   8       70.12       71.93      1.42 o 
   3  11   8      517.90      536.77      6.63 o 
   4  11   8        0.21        0.14      0.42 o 
   5  11   8       31.31       31.23      1.09 o 
   6  11   8        0.14        0.49      0.46 o 
   7  11   8       10.25       15.28      0.79 o 
   8  11   8       55.72       46.19      1.66 o 
   0  12   8       10.71        9.36      1.95 o 
   1  12   8       65.36       63.75      1.49 o 
   2  12   8      212.28      223.03      3.44 o 
   3  12   8        0.01       -0.09      0.55 o 
   4  12   8      204.29      207.67      3.95 o 
   5  12   8        0.62        1.58      0.67 o 
   6  12   8        1.19        1.38      0.73 o 
   7  12   8       42.05       51.52      1.84 o 
   1  13   8      795.88      807.09     16.27 o 
   2  13   8      125.28      122.87      2.61 o 
   3  13   8      373.35      409.17      7.07 o 
   4  13   8        2.46        5.56      0.78 o 
   5  13   8      455.48      480.09      9.50 o 
   6  13   8       24.36       23.04      1.24 o 
   7  13   8      156.14      173.04      5.61 o 
   0  14   8      112.67      132.88      3.72 o 
   1  14   8      144.20      147.42      3.20 o 
   2  14   8      291.33      341.46      7.45 o 
   3  14   8        1.31        1.19      1.17 o 
   4  14   8      519.18      514.35      6.71 o 
   5  14   8       25.60       33.30      1.82 o 
   6  14   8      552.84      596.02     11.89 o 
   1  15   8       48.42       50.35      1.45 o 
   2  15   8      370.73      418.83      7.22 o 
   3  15   8        0.13        0.04      0.63 o 
   4  15   8       65.84       68.53      1.93 o 
   5  15   8        0.36        0.71      0.66 o 
   6  15   8        1.78        2.65      0.76 o 
   0  16   8      201.22      201.18      4.65 o 
   1  16   8       26.48       33.12      1.68 o 
   2  16   8       49.26       41.05      1.34 o 
   3  16   8        6.12        5.14      0.61 o 
   4  16   8        2.05        1.63      0.63 o 
   5  16   8        0.77       -0.02      0.50 o 
   1  17   8       99.97      122.97      2.94 o 
   2  17   8       49.47       40.12      1.13 o 
   3  17   8      125.14      125.19      2.85 o 
   1   1   9      573.57      555.22      4.64 o 
   2   1   9       50.31       56.87      0.93 o 
   3   1   9        1.58        2.82      0.41 o 
   4   1   9        7.62        6.48      0.52 o 
   5   1   9      133.80      139.64      1.87 o 
   6   1   9        0.07        0.68      0.47 o 
   7   1   9       57.25       60.13      1.49 o 
   8   1   9       20.35       16.31      1.06 o 
   0   2   9      152.75      141.56      2.00 o 
   1   2   9      218.88      199.77      1.81 o 
   2   2   9       93.39       94.69      1.08 o 
   3   2   9      702.03      704.75      6.47 o 
   4   2   9      381.58      387.05      4.14 o 
   5   2   9       10.50        8.75      0.67 o 
   6   2   9        0.18        0.34      0.46 o 
   7   2   9      203.00      215.10      3.07 o 
   8   2   9       26.84       31.56      2.16 o 
   1   3   9        2.85        3.87      0.36 o 
   2   3   9        0.34        0.44      0.33 o 
   3   3   9     1210.54     1268.47     11.34 o 
   4   3   9        7.81        9.14      0.53 o 
   5   3   9      144.46      136.54      1.92 o 
   6   3   9       26.68       28.43      1.06 o 
   7   3   9      670.87      678.33     11.90 o 
   8   3   9      124.61      121.94      4.53 o 
   0   4   9      687.97      654.55      7.47 o 
   1   4   9        0.99        0.74      0.36 o 
   2   4   9      531.49      552.49      5.05 o 
   3   4   9      141.56      126.83      1.75 o 
   4   4   9      692.33      701.64      6.81 o 
   5   4   9      181.20      183.13      2.27 o 
   6   4   9      847.52      838.97     11.29 o 
   7   4   9       29.25       29.12      1.06 o 
   8   4   9      566.31      620.71     18.27 o 
   1   5   9      577.12      585.68      6.35 o 
   2   5   9       39.81       39.03      0.91 o 
   3   5   9      241.18      264.86      3.03 o 
   4   5   9       16.32       17.23      0.76 o 
   5   5   9      103.14      103.35      1.57 o 
   6   5   9       50.44       50.23      1.36 o 
   7   5   9      146.99      148.94      2.67 o 
   8   5   9      152.01      139.36      4.76 o 
   0   6   9        0.17        0.73      0.58 o 
   1   6   9       39.31       36.98      0.91 o 
   2   6   9        7.94       10.76      0.57 o 
   3   6   9        1.41        1.80      0.42 o 
   4   6   9      145.27      150.03      1.97 o 
   5   6   9        6.92        8.48      0.59 o 
   6   6   9       35.42       36.60      0.93 o 
   7   6   9       61.38       54.49      1.81 o 
   1   7   9       41.48       44.18      0.95 o 
   2   7   9        7.59        9.38      0.66 o 
   3   7   9        0.51        2.94      0.67 o 
   4   7   9       52.09       48.29      1.00 o 
   5   7   9        6.04        9.43      0.63 o 
   6   7   9       45.42       46.94      1.08 o 
   7   7   9        2.50        2.15      0.56 o 
   0   8   9      833.67      922.88     13.65 o 
   1   8   9      103.47      110.35      1.57 o 
   2   8   9      568.90      551.93      5.95 o 
   3   8   9       21.37       16.14      0.70 o 
   4   8   9       21.87       24.15      0.86 o 
   5   8   9        1.10        0.44      0.41 o 
   6   8   9      217.72      239.09      4.21 o 
   7   8   9      137.45      162.38      6.85 o 
   1   9   9     1218.50     1276.97     14.01 o 
   2   9   9      220.35      212.49      2.92 o 
   3   9   9      578.21      584.22      7.79 o 
   4   9   9       13.97       10.18      0.57 o 
   5   9   9      646.55      689.18      8.85 o 
   6   9   9        0.23        0.70      0.40 o 
   0  10   9      983.20     1009.74     20.07 o 
   1  10   9       17.14       11.89      0.70 o 
   2  10   9      435.04      436.85      6.44 o 
   3  10   9        0.41        1.22      0.47 o 
   4  10   9      604.35      680.96      9.78 o 
   5  10   9      116.82      122.60      3.13 o 
   6  10   9      134.12      132.16      3.06 o 
   1  11   9       13.14       13.58      0.86 o 
   2  11   9        7.30        4.32      0.84 o 
   3  11   9      200.94      213.01      3.95 o 
   4  11   9       20.96       22.39      1.03 o 
   5  11   9      117.17      141.78      2.74 o 
   6  11   9        1.54        2.29      0.76 o 
   0  12   9       59.59       70.85      3.41 o 
   1  12   9       11.51       16.03      1.89 o 
   2  12   9       83.44       89.50      2.65 o 
   3  12   9      209.63      217.94      3.93 o 
   4  12   9       45.24       49.04      1.31 o 
   5  12   9       13.02       16.48      1.44 o 
   1  13   9        9.12        8.73      1.01 o 
   2  13   9       12.64       13.02      1.08 o 
   3  13   9      248.62      263.69      5.81 o 
   4  13   9        0.29        0.42      0.67 o 
   0  14   9      739.43      844.48     23.80 o 
   1  14   9        7.65       14.63      0.80 o 
   2  14   9      256.44      271.25      5.87 o 
   0   0  10      962.23     1095.88     23.80 o 
   1   0  10       72.19       77.05      1.86 o 
   2   0  10     2095.83     2220.44     32.13 o 
   3   0  10      194.66      196.89      3.49 o 
   4   0  10       16.30       15.60      0.90 o 
   5   0  10       17.27       15.57      1.25 o 
   1   1  10      616.80      662.33      7.12 o 
   2   1  10      163.16      173.10      2.40 o 
   3   1  10      229.17      231.40      3.41 o 
   4   1  10        3.94        3.85      0.46 o 
   5   1  10      472.49      502.69      8.92 o 
   0   2  10       64.54       60.98      1.60 o 
   1   2  10       20.45       16.25      0.69 o 
   2   2  10       37.64       42.81      1.42 o 
   3   2  10        0.68        1.39      0.44 o 
   4   2  10        4.52        4.60      0.46 o 
   5   2  10        4.52        5.19      0.48 o 
   1   3  10        3.16        5.15      0.77 o 
   2   3  10      431.26      458.30      5.41 o 
   3   3  10       70.13       88.03      1.68 o 
   4   3  10       99.55      107.01      2.13 o 
   5   3  10       23.27       21.14      0.96 o 
   0   4  10      421.39      413.83      8.42 o 
   1   4  10        7.82        8.47      0.61 o 
   2   4  10        3.72        6.21      0.84 o 
   3   4  10       83.26       79.15      1.79 o 
   4   4  10      306.64      315.12      5.74 o 
   5   4  10       12.40       12.11      0.68 o 
   1   5  10      280.78      291.28      6.19 o 
   2   5  10       43.93       43.92      1.14 o 
   3   5  10      586.31      621.29     11.66 o 
   4   5  10        4.73        3.41      0.46 o 
   5   5  10      708.94      713.16     20.83 o 
   0   6  10      116.91      132.99      7.12 o 
   1   6  10       28.69       31.69      0.92 o 
   2   6  10      262.59      290.66      4.49 o 
   3   6  10       56.23       64.88      1.60 o 
   4   6  10      213.13      215.75      4.00 o 
   1   7  10       89.28       89.89      1.62 o 
   2   7  10        0.25        0.33      0.42 o 
   3   7  10      123.72      131.92      2.58 o 
   4   7  10        0.47        0.63      0.72 o 
   0   8  10       28.53       39.70      1.32 o 
   1   8  10       25.56       32.46      0.82 o 
   2   8  10       57.86       57.72      1.80 o 
   3   8  10      133.22      135.82      4.49 o 
   1   9  10       27.40       28.94      1.09 o 
   0  10  10      104.52      110.04      3.55 o 
   1  10  10       12.83       19.12      0.90 o 
                                                 
